# Supplementary material for: Tris(4,4′-di-tert-butyl-2,2′-bipyridine-κ2 N,N′)molybdenum(II) μ6-oxido-dodeca-μ2-oxido-hexa­oxidohexa­molybdate(VI) acetonitrile tetra­solvate
Source: Acta Crystallogr Sect E Struct Rep Online. 2011 Nov 25;67(Pt 12):m1828–9. doi: 10.1107/S1600536811049385 (PMC3238728; doi:10.1107/S1600536811049385)
Supplement: Supplementary file 2 [file e-67-m1828-Isup2.hkl]

# 
# h,k,l, Fc-squared, Fo-squared, sigma(Fo-squared) and status flag 
# 
data_I
_shelx_title 'I in P-1' 
_shelx_refln_list_code          4 
_shelx_F_calc_maximum      439.95 
_exptl_crystal_F_000      1944.00 
_reflns_d_resolution_high  0.7000 
 
loop_ 
 _symmetry_equiv_pos_as_xyz 
 'x, y, z' 
 '-x, -y, -z' 
 
_cell_length_a    14.4202 
_cell_length_b    16.3205 
_cell_length_c    17.1122 
_cell_angle_alpha  90.144 
_cell_angle_beta  103.862 
_cell_angle_gamma 107.547 
 
_shelx_F_squared_multiplier     1.000 
 
loop_ 
 _refln_index_h 
 _refln_index_k 
 _refln_index_l 
 _refln_F_squared_calc 
 _refln_F_squared_meas 
 _refln_F_squared_sigma 
 _refln_observed_status 
   3   0   0    50999.69    50772.67    270.12 o 
   4   0   0    52974.71    63270.87    315.87 o 
   5   0   0    52939.04    48311.49    255.16 o 
   6   0   0      292.42      129.69      7.57 o 
   7   0   0     5050.97     4453.74     36.91 o 
   8   0   0    12246.79    11447.20     76.01 o 
   9   0   0     4746.14     5469.88     42.68 o 
  10   0   0    20018.63    19448.69    125.53 o 
  11   0   0        2.56       14.83     10.01 o 
  12   0   0       47.06       77.06     12.61 o 
  13   0   0     8483.79     8528.85     94.42 o 
  14   0   0      699.22      816.32     34.79 o 
  15   0   0     3343.34     3366.13     67.46 o 
  16   0   0       83.77      158.03     24.27 o 
  17   0   0       82.45       77.78     37.49 o 
  18   0   0     1420.97     1745.89     87.46 o 
  19   0   0      611.49      509.10     57.28 o 
 -19   1   0      225.44      179.26     54.95 o 
 -18   1   0       15.65       54.96     39.85 o 
 -17   1   0      330.93      376.78     34.46 o 
 -16   1   0      350.86      318.30     33.28 o 
 -15   1   0       23.45       28.49     21.46 o 
 -14   1   0      130.67      105.74     15.10 o 
 -13   1   0     4058.69     3997.44     62.20 o 
 -12   1   0     5358.95     5158.29     61.11 o 
 -11   1   0     9404.01     9135.35     72.41 o 
 -10   1   0     3605.60     3970.97     39.82 o 
  -9   1   0       28.06       52.88      8.91 o 
  -8   1   0       45.09      156.81      9.31 o 
  -7   1   0     1700.83     1943.47     21.62 o 
  -6   1   0     2169.40     2084.05     22.04 o 
  -5   1   0     2200.90     2632.56     20.20 o 
  -4   1   0    10820.11    11306.75     56.83 o 
  -3   1   0      432.67      412.38      6.40 o 
   2   1   0     3001.40     2064.77     19.35 o 
   3   1   0       24.57       29.65      4.42 o 
   4   1   0      535.90      425.12      8.61 o 
   5   1   0      676.52      682.73     12.88 o 
   6   1   0      141.62      181.99      8.94 o 
   7   1   0        6.43       13.40      5.48 o 
   8   1   0      741.18      707.95     13.50 o 
   9   1   0     1207.79     1449.47     19.74 o 
  10   1   0    11871.26    12256.34     93.50 o 
  11   1   0     7108.71     7198.27     64.70 o 
  12   1   0    10509.83     9966.84     95.15 o 
  13   1   0      108.31      140.80     20.84 o 
  14   1   0      700.87      895.36     43.65 o 
  15   1   0     5100.50     4983.08     93.14 o 
  16   1   0     3503.87     3419.53     79.06 o 
  17   1   0     1635.72     1493.30     76.46 o 
  18   1   0        1.07       61.78     37.52 o 
 -19   2   0       98.31       64.35     70.46 o 
 -18   2   0       24.25       42.01     31.64 o 
 -17   2   0     1114.38     1219.16     51.04 o 
 -16   2   0      169.61      123.99     21.16 o 
 -15   2   0       41.36       35.24     16.67 o 
 -14   2   0     5205.40     5200.91     67.37 o 
 -13   2   0      878.38      900.94     32.05 o 
 -12   2   0     5249.97     5111.71     64.80 o 
 -11   2   0     1521.08     1367.61     26.23 o 
 -10   2   0      371.86      569.51     17.87 o 
  -9   2   0    17939.51    16856.72    108.14 o 
  -8   2   0     5013.98     5821.63     45.22 o 
  -7   2   0    13711.69    12652.04     81.74 o 
  -6   2   0     3545.62     2995.76     24.31 o 
  -5   2   0       11.78       -2.91      3.72 o 
  -4   2   0    24465.35    18332.88     95.65 o 
  -3   2   0        1.38      584.93     11.31 o 
   2   2   0    68081.59    69590.00    555.27 o 
   3   2   0    44808.34    54190.29    412.07 o 
   4   2   0    49746.62    45504.16    368.98 o 
   5   2   0     5681.47     6864.42     63.53 o 
   6   2   0     8299.31     7097.23     82.68 o 
   7   2   0    13716.93    13055.44    140.73 o 
   8   2   0     3152.27     3709.93     39.12 o 
   9   2   0    27741.35    27718.01    202.46 o 
  10   2   0     8559.30     9013.99     77.77 o 
  11   2   0      159.06      143.15     12.41 o 
  12   2   0      686.69      681.00     28.93 o 
  13   2   0     1265.18     1384.69     45.19 o 
  14   2   0     3893.49     4166.08     79.85 o 
  15   2   0       48.42      101.76     38.70 o 
  16   2   0       49.67       11.23     30.57 o 
  17   2   0     3194.36     3194.89    124.15 o 
  18   2   0     1209.51     1292.38     76.01 o 
 -19   3   0      428.93      420.27     59.70 o 
 -18   3   0     2629.21     2916.28    129.68 o 
 -17   3   0     2322.81     1989.35     66.57 o 
 -16   3   0     1066.46     1197.50     40.20 o 
 -15   3   0        0.49       27.48     17.07 o 
 -14   3   0      547.84      565.70     34.50 o 
 -13   3   0     2240.62     2046.35     44.32 o 
 -12   3   0     1181.43     1280.33     35.78 o 
 -11   3   0     1132.59     1191.42     23.31 o 
 -10   3   0      306.35      366.32     16.52 o 
  -9   3   0      348.82      233.86     18.79 o 
  -8   3   0     2500.72     2953.17     27.51 o 
  -7   3   0       93.87      120.57      8.83 o 
  -6   3   0      391.84      734.19     13.71 o 
  -5   3   0      447.49      246.79      7.65 o 
  -4   3   0      414.46      591.86     10.11 o 
  -3   3   0       68.11      128.34      5.22 o 
  -2   3   0     1133.30     1380.37     12.86 o 
  -1   3   0     7477.52     7177.41     38.32 o 
   0   3   0     2135.20     2648.40     19.59 o 
   1   3   0     2573.89     3616.41     30.97 o 
   2   3   0    12679.21    12576.32    107.40 o 
   3   3   0     7430.42     7298.73     63.19 o 
   4   3   0        4.96        1.42      7.54 o 
   5   3   0      563.46      605.92     19.48 o 
   6   3   0     1051.06     1215.79     26.38 o 
   7   3   0     1363.17     1448.36     28.35 o 
   8   3   0     4220.67     4383.18     66.77 o 
   9   3   0     3129.68     3246.36     44.94 o 
  10   3   0     2816.13     2952.87     49.72 o 
  11   3   0      365.71      455.84     18.62 o 
  12   3   0       27.56       32.88     30.85 o 
  13   3   0       40.80       18.42     21.77 o 
  14   3   0      391.84      426.54     32.53 o 
  15   3   0      441.69      443.24     34.67 o 
  16   3   0      693.90      749.10     51.68 o 
  17   3   0       53.12       97.31     34.47 o 
  18   3   0        1.60        0.52     42.07 o 
 -19   4   0        1.60       19.81     38.40 o 
 -18   4   0     1899.66     2008.27     75.85 o 
 -17   4   0      281.79      240.34     23.84 o 
 -16   4   0     1238.21     1339.12     42.16 o 
 -15   4   0      638.97      646.55     30.37 o 
 -14   4   0     1068.82     1158.37     39.14 o 
 -13   4   0     7726.48     7233.76     88.16 o 
 -12   4   0       95.70      208.57     18.44 o 
 -11   4   0     2955.14     2953.07     39.55 o 
 -10   4   0    11366.47    11060.13     78.85 o 
  -9   4   0     7837.73     8800.71     60.41 o 
  -8   4   0    48894.86    47626.88    235.67 o 
  -7   4   0     7629.66     9469.87     64.13 o 
  -6   4   0      616.03      282.27     11.14 o 
  -5   4   0    21546.16    19365.70    106.69 o 
  -4   4   0    29605.05    33490.44    160.76 o 
  -3   4   0    33125.09    29066.29    144.66 o 
  -2   4   0    23460.53    35880.30    171.44 o 
  -1   4   0    13104.30    10570.68     58.67 o 
   0   4   0      663.22      178.58      6.08 o 
   1   4   0     3630.20     5644.75     42.26 o 
   2   4   0    21429.17    17332.75    126.58 o 
   3   4   0     1082.99      843.81     16.53 o 
   4   4   0     1980.17     3066.44     37.42 o 
   5   4   0     2299.85     1520.47     44.03 o 
   6   4   0      809.07      592.66     23.31 o 
   7   4   0       14.53       78.44     21.70 o 
   8   4   0    15679.75    15554.18    233.19 o 
   9   4   0     1780.76     2357.45     60.82 o 
  10   4   0     3505.12     3536.91     44.45 o 
  11   4   0      527.01      579.76     40.00 o 
  12   4   0      398.32      309.58     49.48 o 
  13   4   0     3989.26     3771.53     74.81 o 
  14   4   0       64.38       33.79     23.45 o 
  15   4   0       98.37       87.45     26.50 o 
  16   4   0     1276.30     1242.38     74.10 o 
  17   4   0      306.50      205.33     42.30 o 
 -19   5   0     1726.43     1732.10     95.08 o 
 -18   5   0     2957.55     2913.39    108.66 o 
 -17   5   0     1645.96     1681.12     50.25 o 
 -16   5   0       16.11       15.14     18.04 o 
 -15   5   0     1249.57     1188.88     39.82 o 
 -14   5   0     7378.41     7141.66     90.72 o 
 -13   5   0    14262.29    13925.80    139.24 o 
 -12   5   0    20445.78    20162.28    163.92 o 
 -11   5   0      319.09      307.18     16.22 o 
 -10   5   0      970.22      976.50     21.92 o 
  -9   5   0    15752.88    15571.13     98.94 o 
  -8   5   0    17225.31    18439.84    115.14 o 
  -7   5   0    12848.22    12996.11     82.98 o 
  -6   5   0     2547.93     2953.62     29.62 o 
  -5   5   0      657.81      717.60     14.94 o 
  -4   5   0      230.62       86.11      7.27 o 
  -3   5   0      136.45       60.45      6.36 o 
  -2   5   0    15337.64    17169.72     95.09 o 
  -1   5   0     8086.60     9213.99     54.83 o 
   0   5   0    19917.40    20183.63    114.51 o 
   1   5   0     4671.97     4239.16     32.98 o 
   2   5   0     5143.20     4740.01     43.22 o 
   3   5   0    18888.67    19592.46    139.57 o 
   4   5   0     2269.14     2518.98     31.09 o 
   5   5   0      973.29      735.33     34.16 o 
   6   5   0     6255.85     6338.37     96.67 o 
   7   5   0    17741.31    18507.89    310.15 o 
   8   5   0    14610.99    14974.95    262.94 o 
   9   5   0    13299.48    14089.44    170.84 o 
  10   5   0      964.18     1014.28     29.51 o 
  11   5   0        0.70        6.71     20.71 o 
  12   5   0     3539.23     3964.04     85.75 o 
  13   5   0     3146.16     3406.69     73.01 o 
  14   5   0     2226.30     2192.21     61.12 o 
  15   5   0      312.04      310.63     36.15 o 
  16   5   0        0.03       24.44     35.83 o 
  17   5   0      154.96      111.79     38.72 o 
 -19   6   0     1333.23     1395.82    107.27 o 
 -18   6   0      186.89      153.29     29.37 o 
 -17   6   0     1711.74     1807.48     52.98 o 
 -16   6   0      444.54      401.91     29.04 o 
 -15   6   0      378.06      420.85     27.03 o 
 -14   6   0      784.51      850.19     36.84 o 
 -13   6   0      486.48      595.74     32.01 o 
 -12   6   0     1867.46     1761.93     34.07 o 
 -11   6   0      572.48      482.74     19.47 o 
 -10   6   0      644.60      892.04     24.17 o 
  -9   6   0    13229.15    12560.06     98.99 o 
  -8   6   0     1196.37     1770.87     27.31 o 
  -7   6   0      886.97      388.18     15.55 o 
  -6   6   0     4572.32     3378.46     36.20 o 
  -5   6   0     9794.98    12297.34     86.93 o 
  -4   6   0    21115.59    17169.67    112.24 o 
  -3   6   0     5764.65     6857.23     48.62 o 
  -2   6   0    10117.29     8340.92     54.88 o 
  -1   6   0      191.83      902.79     13.28 o 
   0   6   0     4493.53     6440.52     42.19 o 
   1   6   0    52375.32    47868.49    279.04 o 
   2   6   0     9308.45    10024.94     79.54 o 
   3   6   0    18341.16    15622.70    122.91 o 
   4   6   0     2350.32     1523.97     22.72 o 
   5   6   0      151.34      190.50     11.13 o 
   6   6   0     8782.29     7995.28     81.82 o 
   7   6   0        0.27       -8.13     13.30 o 
   8   6   0     1253.77     1086.42     59.07 o 
   9   6   0     3511.14     3635.74     56.57 o 
  10   6   0      595.99      724.27     31.83 o 
  11   6   0       44.40       15.64     23.79 o 
  12   6   0     3182.36     3260.14     87.72 o 
  13   6   0      158.87      107.48     46.14 o 
  14   6   0      492.71      508.18     35.46 o 
  15   6   0     1175.37     1369.28     63.27 o 
  16   6   0       90.41       -7.81     32.46 o 
 -19   7   0       71.85       36.89     29.67 o 
 -18   7   0      348.76      245.14     33.29 o 
 -17   7   0      216.36      124.41     25.63 o 
 -16   7   0      640.42      580.80     33.62 o 
 -15   7   0      822.05      963.37     39.00 o 
 -14   7   0     3343.28     3492.13     61.38 o 
 -13   7   0     3964.53     3808.28     55.71 o 
 -12   7   0      596.04      618.60     26.04 o 
 -11   7   0     1209.01     1446.71     33.40 o 
 -10   7   0    22772.89    22393.56    161.28 o 
  -9   7   0    26602.41    26775.74    179.80 o 
  -8   7   0    18203.80    18696.11    128.66 o 
  -7   7   0     1125.83     1025.41     23.13 o 
  -6   7   0      259.42      316.53     15.01 o 
  -5   7   0      527.24      460.70     16.26 o 
  -4   7   0     4615.18     4703.66     42.17 o 
  -3   7   0     7610.86     7990.91     57.97 o 
  -2   7   0      712.58      733.92     15.72 o 
  -1   7   0      637.07      814.61     14.99 o 
   0   7   0     1698.75     1534.46     20.18 o 
   1   7   0     5653.82     5647.52     44.63 o 
   2   7   0      665.98     1001.52     20.65 o 
   3   7   0      132.14      145.58     11.99 o 
   4   7   0      163.75       71.36      9.70 o 
   5   7   0     1683.63     1393.18     25.52 o 
   6   7   0     2086.72     2023.84     31.98 o 
   7   7   0     1164.08     1355.49     28.95 o 
   8   7   0      295.48      326.40     21.19 o 
   9   7   0      643.11      715.08     32.78 o 
  10   7   0     2127.98     2250.62     71.67 o 
  11   7   0     2460.72     2522.25     66.83 o 
  12   7   0     1936.02     2224.66     68.54 o 
  13   7   0     1907.77     2059.91     58.20 o 
  14   7   0        0.84       -5.61     27.16 o 
  15   7   0       96.29      104.95     33.27 o 
  16   7   0     1251.97     1439.65     70.47 o 
 -19   8   0      141.79       79.14     31.21 o 
 -18   8   0       87.61      113.65     30.31 o 
 -17   8   0      167.82      136.20     26.17 o 
 -16   8   0      951.12     1108.94     43.95 o 
 -15   8   0        3.12      -18.61     18.61 o 
 -14   8   0      261.60      270.91     25.89 o 
 -13   8   0      869.52      840.60     32.69 o 
 -12   8   0      167.55      103.60     18.56 o 
 -11   8   0     4524.30     4552.63     53.31 o 
 -10   8   0      142.64       69.40     13.62 o 
  -9   8   0     6921.46     6283.90     62.27 o 
  -8   8   0       32.18       43.67     12.34 o 
  -7   8   0     1087.31      708.42     21.47 o 
  -6   8   0     7439.10     6456.45     59.07 o 
  -5   8   0      664.06      316.37     15.18 o 
  -4   8   0    20570.59    21092.21    134.67 o 
  -3   8   0     2573.48     2193.15     27.74 o 
  -2   8   0     8084.23     6583.91     51.14 o 
  -1   8   0      955.38     1278.31     20.05 o 
   0   8   0    15589.51    14218.04     88.88 o 
   1   8   0      199.74      439.40     14.99 o 
   2   8   0    14451.34    13734.23    102.28 o 
   3   8   0     3735.57     3377.18     38.96 o 
   4   8   0      541.69      632.49     19.59 o 
   5   8   0    13075.01    12495.24    103.93 o 
   6   8   0       46.32       63.89     12.04 o 
   7   8   0     2928.09     2801.24     48.15 o 
   8   8   0      555.83      649.03     32.06 o 
   9   8   0      193.32      221.41     25.61 o 
  10   8   0      380.66      438.32     34.29 o 
  11   8   0      522.77      732.48     43.08 o 
  12   8   0       16.52        0.84     27.93 o 
  13   8   0      758.69      949.27     48.41 o 
  14   8   0      126.53      167.81     34.41 o 
  15   8   0       21.83      -30.95     30.95 o 
 -19   9   0       37.14       18.53     35.39 o 
 -18   9   0     1865.93     1747.96     65.34 o 
 -17   9   0     4653.39     4353.24     83.50 o 
 -16   9   0     4247.70     4270.75     74.79 o 
 -15   9   0     1647.61     1612.74     46.21 o 
 -14   9   0        0.17      -18.40     18.40 o 
 -13   9   0      870.45      747.48     33.01 o 
 -12   9   0     1813.49     1703.93     44.64 o 
 -11   9   0     1626.94     1634.11     36.45 o 
 -10   9   0       50.01       57.89     14.39 o 
  -9   9   0     1089.58     1102.78     29.08 o 
  -8   9   0      818.35      783.37     25.20 o 
  -7   9   0      714.32      831.19     25.43 o 
  -6   9   0     1308.51     1517.00     28.21 o 
  -5   9   0    10087.09    10901.46     83.79 o 
  -4   9   0     2989.24     2621.32     34.89 o 
  -3   9   0     4008.98     4130.11     40.20 o 
  -2   9   0      183.23      260.87     12.08 o 
  -1   9   0     1035.37     1161.19     20.79 o 
   0   9   0        1.26       -6.36      7.77 o 
   1   9   0     1187.06     1632.74     21.72 o 
   2   9   0       75.08      169.95     14.69 o 
   3   9   0      143.78      165.91     14.56 o 
   4   9   0      534.48      579.38     19.60 o 
   5   9   0      192.07       80.31     12.84 o 
   6   9   0     1303.64     1357.84     34.89 o 
   7   9   0     1847.38     1942.66     41.63 o 
   8   9   0     2192.98     2025.46     81.14 o 
   9   9   0     1069.13     1223.32     76.87 o 
  10   9   0       17.34        3.37     30.18 o 
  11   9   0       13.19       57.52     33.74 o 
  12   9   0      644.15      586.00     38.63 o 
  13   9   0     1178.78     1296.62     90.75 o 
  14   9   0     1032.82      829.09     54.93 o 
  15   9   0      457.71      507.47     47.24 o 
 -19  10   0      493.54      501.05     47.56 o 
 -18  10   0      931.27     1077.79     55.02 o 
 -17  10   0      249.46      362.45     36.75 o 
 -16  10   0        0.38        1.18     21.44 o 
 -15  10   0     2163.47     2312.98     69.91 o 
 -14  10   0      479.15      435.62     27.51 o 
 -13  10   0      161.80      145.55     23.02 o 
 -12  10   0     1875.44     1977.18     48.29 o 
 -11  10   0      793.19      763.01     29.75 o 
 -10  10   0    11692.68    11596.22    101.61 o 
  -9  10   0        1.31       -4.69     13.83 o 
  -8  10   0     2250.34     2116.75     38.28 o 
  -7  10   0    16134.69    15944.21    119.88 o 
  -6  10   0     9387.04    10046.97     86.28 o 
  -5  10   0    28995.73    27592.52    202.15 o 
  -4  10   0     3828.87     4592.07     45.97 o 
  -3  10   0     4436.17     3659.60     39.54 o 
  -2  10   0     8619.41     7781.44     64.12 o 
  -1  10   0     5782.82     7037.30     60.95 o 
   0  10   0    18211.40    16954.08    127.10 o 
   1  10   0     5511.50     5847.48     48.42 o 
   2  10   0    11023.30    10505.19     92.56 o 
   3  10   0      415.98      314.17     15.99 o 
   4  10   0     1590.57     1434.47     31.67 o 
   5  10   0     1926.38     1825.43     36.00 o 
   6  10   0        9.82       28.47     18.03 o 
   7  10   0     2405.45     2468.76     50.62 o 
   8  10   0       87.72       21.64     25.72 o 
   9  10   0      270.79      354.86     42.07 o 
  10  10   0       30.28       40.65     32.94 o 
  11  10   0       23.96        1.72     25.96 o 
  12  10   0       21.77       31.34     28.37 o 
  13  10   0      148.75       86.84     35.95 o 
  14  10   0        2.27       29.75     34.04 o 
 -19  11   0      352.24      334.41     44.43 o 
 -18  11   0     3115.05     3189.28     87.37 o 
 -17  11   0     4587.38     4551.44     80.87 o 
 -16  11   0     3055.10     3516.80     80.88 o 
 -15  11   0      105.01       77.04     22.23 o 
 -14  11   0     1447.41     1449.51     44.54 o 
 -13  11   0     8921.18     8931.96    100.41 o 
 -12  11   0    11666.71    11701.30    125.85 o 
 -11  11   0     4244.89     4393.66     65.51 o 
 -10  11   0       30.88       43.44     18.24 o 
  -9  11   0     1190.59     1206.52     41.94 o 
  -8  11   0     3228.38     3624.71     52.89 o 
  -7  11   0       70.63       62.16     16.31 o 
  -6  11   0      117.20       73.48     16.05 o 
  -5  11   0     1395.67     1344.14     32.42 o 
  -4  11   0      267.14      247.39     14.51 o 
  -3  11   0       30.42       25.96     10.79 o 
  -2  11   0      861.88      921.34     25.00 o 
  -1  11   0     4028.05     4056.36     46.86 o 
   0  11   0     1156.96     1405.73     32.22 o 
   1  11   0     2832.46     2783.04     35.86 o 
   2  11   0      149.65      124.16     14.43 o 
   3  11   0      341.43      405.48     20.46 o 
   4  11   0     1813.46     1844.63     44.44 o 
   5  11   0        9.09       -0.23     21.75 o 
   6  11   0      283.44      276.31     29.41 o 
   7  11   0      421.42      410.41     38.37 o 
   8  11   0      281.48      137.07     59.68 o 
   9  11   0      203.48      235.85     46.49 o 
  10  11   0     1110.25     1299.21     69.50 o 
  11  11   0     1338.18     1431.96     61.76 o 
  12  11   0     3689.74     3609.78    102.84 o 
  13  11   0      113.13       35.40     35.48 o 
 -19  12   0       65.49      121.01     38.58 o 
 -18  12   0       38.78       -7.15     26.29 o 
 -17  12   0       86.96      146.80     29.08 o 
 -16  12   0     1703.63     1682.36     56.28 o 
 -15  12   0       98.13      128.02     24.94 o 
 -14  12   0      962.66     1082.19     41.70 o 
 -13  12   0      404.26      405.85     32.84 o 
 -12  12   0      329.94      417.10     29.86 o 
 -11  12   0     1696.60     1773.70     45.67 o 
 -10  12   0       25.64       36.77     18.74 o 
  -9  12   0     2381.37     2272.83     44.04 o 
  -8  12   0      381.54      509.86     25.58 o 
  -7  12   0      193.94      244.92     20.94 o 
  -6  12   0     7173.37     6989.24     75.00 o 
  -5  12   0      681.49      857.44     29.24 o 
  -4  12   0      668.05      500.80     19.57 o 
  -3  12   0     8414.92     8105.44     71.90 o 
  -2  12   0     4082.41     4383.69     50.85 o 
  -1  12   0    11451.66    11812.48    113.06 o 
   0  12   0     4179.52     4087.84     47.39 o 
   1  12   0        9.94       28.88     11.87 o 
   2  12   0     1621.27     1649.18     50.83 o 
   3  12   0     1141.27     1143.86     43.80 o 
   4  12   0     7464.65     7123.09    114.19 o 
   5  12   0      797.41      881.72     34.28 o 
   6  12   0     3116.47     2909.74     71.42 o 
   7  12   0       33.32       69.47     25.73 o 
   8  12   0      216.23      194.46     45.82 o 
   9  12   0     1629.16     1478.55     86.57 o 
  10  12   0      268.20      332.95     49.86 o 
  11  12   0      157.22      167.32     38.71 o 
  12  12   0        2.77      -40.04     40.04 o 
  13  12   0       31.16       14.49     35.95 o 
 -19  13   0      178.20      240.45     46.29 o 
 -18  13   0       84.99      123.71     31.85 o 
 -17  13   0      172.59      281.93     34.15 o 
 -16  13   0       75.42       37.43     25.82 o 
 -15  13   0      346.72      327.68     32.08 o 
 -14  13   0     3083.42     3348.93     64.75 o 
 -13  13   0     3047.17     3176.56     65.17 o 
 -12  13   0      804.62      921.03     38.77 o 
 -11  13   0      184.15      153.62     22.86 o 
 -10  13   0     1446.30     1337.00     39.65 o 
  -9  13   0    10681.22    11006.81    110.31 o 
  -8  13   0     2064.02     2256.05     46.24 o 
  -7  13   0     1068.77     1177.26     37.84 o 
  -6  13   0      356.73      285.29     21.76 o 
  -5  13   0     3465.83     3482.93     51.86 o 
  -4  13   0     1509.87     1486.74     32.65 o 
  -3  13   0     1252.43     1311.78     32.56 o 
  -2  13   0      186.54      133.21     15.84 o 
  -1  13   0     4919.91     4753.44     65.03 o 
   0  13   0      880.17      964.09     30.21 o 
   1  13   0      400.50      329.15     32.28 o 
   2  13   0     1943.51     2042.73     56.65 o 
   3  13   0     3261.40     3413.70     81.01 o 
   4  13   0     4583.82     4836.03     81.26 o 
   5  13   0     2086.42     2292.54     53.07 o 
   6  13   0      120.08      106.42     21.44 o 
   7  13   0       22.45       15.60     21.06 o 
   8  13   0      500.31      512.17     42.81 o 
   9  13   0      864.88      739.63     57.91 o 
  10  13   0       42.42       11.79     34.29 o 
  11  13   0        8.42        4.45     40.18 o 
  12  13   0       26.19        4.05     37.21 o 
 -18  14   0      390.44      536.75     46.11 o 
 -17  14   0      114.97      103.54     30.53 o 
 -16  14   0      253.28      203.31     31.48 o 
 -15  14   0      983.49     1213.01     48.09 o 
 -14  14   0      169.92      145.14     26.68 o 
 -13  14   0      979.83     1080.36     42.73 o 
 -12  14   0       27.06       30.99     20.28 o 
 -11  14   0        1.22       12.90     19.96 o 
 -10  14   0      835.00      840.53     34.33 o 
  -9  14   0      433.78      497.53     29.95 o 
  -8  14   0     7363.96     7166.07     86.17 o 
  -7  14   0        0.77       -3.78     18.03 o 
  -6  14   0     1946.78     2192.53     60.48 o 
  -5  14   0     1033.55     1042.69     33.90 o 
  -4  14   0        2.89       11.58     17.93 o 
  -3  14   0     3287.16     3324.10     57.90 o 
  -2  14   0     1056.40     1112.00     36.77 o 
  -1  14   0     1748.06     1756.33     40.76 o 
   0  14   0       99.75      105.19     21.83 o 
   1  14   0     1677.36     1814.02     60.93 o 
   2  14   0       99.72       59.97     25.35 o 
   3  14   0     2364.48     2337.06     68.80 o 
   4  14   0        0.80       51.26     22.96 o 
   5  14   0      172.95      141.11     26.45 o 
   6  14   0     1135.73     1246.36     47.45 o 
   7  14   0      361.71      382.55     32.18 o 
   8  14   0     2344.90     2375.40     87.12 o 
   9  14   0       73.25      144.58     37.02 o 
  10  14   0      509.54      429.84     46.33 o 
  11  14   0      663.34      618.90     60.57 o 
 -18  15   0      175.24      143.18     38.44 o 
 -17  15   0      149.22      105.25     31.29 o 
 -16  15   0       20.90       33.88     28.77 o 
 -15  15   0       34.51        6.24     23.67 o 
 -14  15   0      202.13      119.25     26.47 o 
 -13  15   0      139.06       67.87     23.50 o 
 -12  15   0      175.84      156.72     24.61 o 
 -11  15   0     1072.35      986.80     41.02 o 
 -10  15   0     1751.38     1818.51     49.38 o 
  -9  15   0      910.53      892.30     36.81 o 
  -8  15   0      135.35      113.23     21.31 o 
  -7  15   0      663.36      707.56     32.57 o 
  -6  15   0     4336.18     4238.25     72.65 o 
  -5  15   0     5680.13     5605.37     92.79 o 
  -4  15   0     2444.26     2308.43     63.58 o 
  -3  15   0      125.42      182.99     29.75 o 
  -2  15   0      669.27      672.75     34.99 o 
  -1  15   0     1997.93     1968.34     51.03 o 
   0  15   0     1131.31     1073.08     55.92 o 
   1  15   0      567.05      553.91     43.13 o 
   2  15   0     3874.74     3924.86     98.51 o 
   3  15   0     2091.92     2220.10     61.29 o 
   4  15   0     6898.83     6706.88    116.02 o 
   5  15   0     1790.28     1711.82     53.67 o 
   6  15   0       42.16        7.96     31.32 o 
   7  15   0     3591.40     3968.29     97.87 o 
   8  15   0     4427.83     4646.08    119.83 o 
   9  15   0     3659.02     3760.89    106.91 o 
  10  15   0      354.60      390.54     48.42 o 
 -18  16   0      103.98       78.38     45.68 o 
 -17  16   0      342.98      377.65     50.85 o 
 -16  16   0        0.64      -13.12     28.53 o 
 -15  16   0       30.77       92.77     29.98 o 
 -14  16   0     1059.76     1101.81     50.32 o 
 -13  16   0       55.24       52.24     27.95 o 
 -12  16   0     1385.93     1431.15     55.11 o 
 -11  16   0      435.35      479.78     40.28 o 
 -10  16   0      111.79       60.47     22.95 o 
  -9  16   0     3812.78     3851.89     68.85 o 
  -8  16   0      274.90      138.74     25.36 o 
  -7  16   0     1292.85     1388.14     52.33 o 
  -6  16   0     1675.94     1709.66     64.05 o 
  -5  16   0      284.85      251.03     41.61 o 
  -4  16   0     4523.63     4408.85     87.58 o 
  -3  16   0        4.01       55.49     27.52 o 
  -2  16   0     3651.28     3624.72     72.80 o 
  -1  16   0      189.57      198.56     31.50 o 
   0  16   0      574.16      635.90     49.19 o 
   1  16   0     1918.61     1866.27     70.36 o 
   2  16   0        0.04       19.80     28.26 o 
   3  16   0     1379.95     1451.29     73.47 o 
   4  16   0       31.26       59.56     32.13 o 
   5  16   0     1444.07     1499.36     55.34 o 
   6  16   0       80.75       69.15     31.49 o 
   7  16   0      754.38      851.05     50.33 o 
   8  16   0       69.92      142.46     43.85 o 
   9  16   0        5.65       21.60     38.31 o 
 -17  17   0      218.94      219.62     43.31 o 
 -16  17   0      227.81      165.58     59.24 o 
 -15  17   0      483.13      472.33     48.24 o 
 -14  17   0      297.48      261.88     38.84 o 
 -13  17   0        1.83       -1.23     27.44 o 
 -12  17   0       77.24       42.55     28.06 o 
 -11  17   0      491.99      480.79     37.32 o 
 -10  17   0      262.26      224.72     31.76 o 
  -9  17   0        0.15      -19.17     24.41 o 
  -8  17   0      171.04      101.54     28.89 o 
  -7  17   0      691.19      670.35     48.56 o 
  -6  17   0     1265.54     1171.61     55.75 o 
  -5  17   0     1415.99     1231.28     90.58 o 
  -4  17   0      298.30      250.29     35.09 o 
  -3  17   0       37.33       53.30     28.07 o 
  -2  17   0      872.53      928.73     74.25 o 
  -1  17   0     3269.25     3296.95     93.46 o 
   0  17   0     1862.19     1809.95     75.66 o 
   1  17   0      201.54      140.90     35.37 o 
   2  17   0        2.44      -28.96     33.56 o 
   3  17   0     2312.11     2392.54     82.62 o 
   4  17   0      701.11      693.54     52.61 o 
   5  17   0       33.73      -13.98     25.92 o 
   6  17   0      484.32      551.38     48.81 o 
   7  17   0     1405.62     1347.63     79.71 o 
   8  17   0     1305.97     1263.50     75.95 o 
 -16  18   0       53.58       43.18     41.39 o 
 -15  18   0      305.64      338.94     48.95 o 
 -14  18   0      215.62      132.24     41.64 o 
 -13  18   0      270.62      284.37     43.03 o 
 -12  18   0       82.22       59.95     33.58 o 
 -11  18   0     1102.79     1170.14     67.04 o 
 -10  18   0      162.25      245.71     37.50 o 
  -9  18   0     2011.37     2027.29     71.68 o 
  -8  18   0        5.28      -23.35     23.35 o 
  -7  18   0     1681.56     1726.67     67.25 o 
  -6  18   0        5.86        9.25     27.68 o 
  -5  18   0     1378.03     1235.30     59.58 o 
  -4  18   0      634.39      630.31     48.68 o 
  -3  18   0       54.32       19.57     35.82 o 
  -2  18   0     1184.18      985.60     83.41 o 
  -1  18   0       21.88       -7.37     44.94 o 
   0  18   0     1926.58     1731.88    105.45 o 
   1  18   0       80.19      -16.77     52.87 o 
   2  18   0      241.03      168.06     43.44 o 
   3  18   0       66.43       81.18     45.80 o 
   4  18   0       17.89      -33.60     33.60 o 
   5  18   0      272.45      263.55     47.51 o 
   6  18   0        5.83      -18.15     36.14 o 
   7  18   0       74.17      139.27     51.70 o 
 -16  19   0       17.83      -10.69     52.68 o 
 -15  19   0      104.53       81.13     56.77 o 
 -14  19   0      335.26      538.18     86.54 o 
 -13  19   0      225.89      236.96     49.96 o 
 -12  19   0      926.78      746.58     58.91 o 
 -11  19   0        0.79       14.85     37.43 o 
 -10  19   0        2.10       27.38     60.16 o 
  -9  19   0      231.93      220.15     36.46 o 
  -8  19   0      814.99      837.41     50.18 o 
  -7  19   0       90.56       82.39     31.17 o 
  -6  19   0       42.84       66.69     31.85 o 
  -5  19   0      217.67      222.96     44.33 o 
  -4  19   0      145.21      118.38     42.75 o 
  -3  19   0       50.70       38.26     45.85 o 
  -2  19   0      561.96      376.52     63.27 o 
  -1  19   0      978.99      970.58     85.66 o 
   0  19   0     1586.40     1415.87     99.78 o 
   1  19   0      491.43      457.01     64.68 o 
   2  19   0       37.84       -3.99     38.65 o 
   3  19   0       89.66      113.79     45.44 o 
   4  19   0      760.02      722.35     63.57 o 
   5  19   0      184.97      126.87     46.70 o 
 -15  20   0      875.66      707.47    131.88 o 
 -14  20   0      121.72       40.47     59.73 o 
 -13  20   0      155.30      181.93     55.46 o 
 -12  20   0        5.73      -46.65     46.65 o 
 -11  20   0      177.89      176.96     54.53 o 
 -10  20   0     1199.20     1343.95     80.12 o 
  -9  20   0      465.64      323.41     45.53 o 
  -8  20   0      404.62      359.51     45.20 o 
  -7  20   0        9.59        4.66     30.20 o 
  -6  20   0      190.52      182.07     39.77 o 
  -5  20   0     2731.30     3089.77    135.81 o 
  -4  20   0     1064.29      998.28     91.03 o 
  -3  20   0     1060.72     1109.40     94.53 o 
  -2  20   0       44.22       64.23     53.74 o 
  -1  20   0       21.14       24.15     46.27 o 
   0  20   0     1695.81     2248.45    127.36 o 
   1  20   0     1105.41     1045.41     91.07 o 
   2  20   0      964.42     1117.01     83.17 o 
   3  20   0      440.99      261.20     53.76 o 
   4  20   0      163.29      148.52     71.75 o 
 -13  21   0        0.63       -4.79     75.02 o 
 -12  21   0      239.40      206.90     64.50 o 
 -11  21   0       34.90      171.81     69.10 o 
 -10  21   0      839.76      883.39     84.77 o 
  -9  21   0      681.76      659.73     72.12 o 
  -8  21   0      376.41      270.41     52.94 o 
  -7  21   0       29.08      -13.73     52.22 o 
  -6  21   0       27.68      142.40     60.18 o 
  -5  21   0      458.57      540.00    160.51 o 
  -4  21   0      745.82      630.05    101.96 o 
  -3  21   0      171.03      194.39     74.84 o 
  -2  21   0      199.39      171.39     71.25 o 
  -1  21   0       77.52      -28.19     57.99 o 
   0  21   0       10.59        2.20     62.52 o 
   1  21   0       63.83      195.61     76.30 o 
   2  21   0        5.70       46.65     52.61 o 
 -12  22   0       50.07      -31.99     82.90 o 
 -11  22   0       43.85       36.02     66.38 o 
 -10  22   0      156.10       88.56     65.48 o 
  -9  22   0      597.43      676.56     75.80 o 
  -8  22   0       10.81      -41.84     50.66 o 
  -7  22   0       58.69      -37.04     66.93 o 
  -6  22   0     1263.87     1565.02    162.57 o 
  -5  22   0      183.86      169.76     79.29 o 
  -4  22   0      271.16      249.28     82.90 o 
  -3  22   0      244.28      204.93     80.75 o 
  -2  22   0      267.18      133.16     75.50 o 
  -1  22   0     2208.62     2417.89    173.14 o 
   0  22   0      846.16      668.24    145.08 o 
  -9  23   0       17.90       41.16    109.06 o 
  -8  23   0       31.90      -48.08    139.93 o 
  -7  23   0       18.66       16.72     69.11 o 
  -6  23   0      116.07       51.49     74.93 o 
  -5  23   0       16.62        5.54     86.43 o 
  -4  23   0      310.48      135.72    103.92 o 
   3 -23   1      214.92       90.56     79.29 o 
   4 -23   1       23.23      -60.82     66.51 o 
   5 -23   1       98.94      -82.48     96.72 o 
   6 -23   1      599.00      428.96     98.15 o 
   7 -23   1       14.25       30.82     69.01 o 
   8 -23   1       22.32       57.62    100.83 o 
   0 -22   1       53.17       71.55    115.24 o 
   1 -22   1        9.89       58.44    115.24 o 
   2 -22   1      379.51      435.23     95.74 o 
   3 -22   1      256.26      274.57     88.02 o 
   4 -22   1      282.56      353.58     90.18 o 
   5 -22   1        6.95       -2.90     67.65 o 
   6 -22   1        0.88      -65.43     65.43 o 
   7 -22   1        6.39      -16.90     86.43 o 
   8 -22   1      483.35      378.62     94.55 o 
   9 -22   1       68.34       99.20     57.17 o 
  10 -22   1      148.55      145.18     90.48 o 
  11 -22   1      198.86      266.83    135.97 o 
  -2 -21   1      660.85      782.66     87.09 o 
  -1 -21   1      950.07      901.52    111.31 o 
   0 -21   1     2607.87     2891.16    168.06 o 
   1 -21   1      336.39      210.97     93.63 o 
   2 -21   1      415.22      548.16     95.23 o 
   3 -21   1      664.89      763.73    109.06 o 
   4 -21   1     1945.87     1876.10    154.72 o 
   5 -21   1     2614.74     2989.83    174.59 o 
   6 -21   1      760.59      590.98    250.02 o 
   7 -21   1      372.89      417.59     58.04 o 
   8 -21   1      461.28      530.73     64.55 o 
   9 -21   1      452.62      405.82     58.28 o 
  10 -21   1      951.56      926.79    101.56 o 
  11 -21   1      419.63      351.32     69.86 o 
  12 -21   1        0.86       -8.70     52.51 o 
  13 -21   1      821.08      968.52    111.86 o 
  -4 -20   1       95.21       79.44     51.72 o 
  -3 -20   1        6.07        8.43     43.54 o 
  -2 -20   1       52.20       87.48     46.96 o 
  -1 -20   1      560.32      699.53     78.88 o 
   0 -20   1      302.74      296.77     62.52 o 
   1 -20   1      240.43      251.95     61.81 o 
   2 -20   1       23.48        0.42     46.80 o 
   3 -20   1        0.39       69.76     69.41 o 
   4 -20   1      620.84      590.94     77.21 o 
   5 -20   1      222.67      259.53     53.94 o 
   6 -20   1       60.87       58.80     33.05 o 
   7 -20   1      723.94      767.20     52.19 o 
   8 -20   1      437.58      272.13     43.46 o 
   9 -20   1      273.62      238.11     41.63 o 
  10 -20   1       40.87       83.81     47.35 o 
  11 -20   1       79.82      117.86     59.51 o 
  12 -20   1       77.47       56.57     54.94 o 
  13 -20   1      287.03      170.46     62.18 o 
  14 -20   1      310.87      412.31     75.75 o 
  -6 -19   1        6.42       74.51     42.23 o 
  -5 -19   1      169.77      197.72     57.27 o 
  -4 -19   1        0.66      -39.09     39.09 o 
  -3 -19   1      139.79      261.78     51.98 o 
  -2 -19   1        1.29       68.51     41.82 o 
  -1 -19   1       93.23       44.10     45.94 o 
   0 -19   1       30.38      -37.59     53.00 o 
   1 -19   1      226.66      285.45     59.98 o 
   2 -19   1      765.86      685.42     77.06 o 
   3 -19   1      214.74      125.39     52.68 o 
   4 -19   1     2792.80     2822.20     94.86 o 
   5 -19   1       65.04       13.87     28.95 o 
   6 -19   1      513.13      554.98     43.35 o 
   7 -19   1     1373.95     1474.13     65.28 o 
   8 -19   1      572.32      558.22     58.71 o 
   9 -19   1     4237.92     4619.46    104.28 o 
  10 -19   1     1016.23      970.57     68.86 o 
  11 -19   1      984.83     1067.61     66.82 o 
  12 -19   1        4.88       65.86     36.69 o 
  13 -19   1       74.22       -0.06     40.04 o 
  14 -19   1     1723.64     1765.58    102.64 o 
  15 -19   1        2.74      -50.47     50.47 o 
  -7 -18   1      232.74      165.03     43.48 o 
  -6 -18   1      275.23      354.30     51.65 o 
  -5 -18   1       45.46        3.47     33.31 o 
  -4 -18   1       40.32        4.52     33.75 o 
  -3 -18   1      107.68      173.53     38.90 o 
  -2 -18   1       58.06       54.20     39.34 o 
  -1 -18   1      507.49      360.82     76.32 o 
   0 -18   1      999.94      960.86     84.30 o 
   1 -18   1     1612.09     1230.54     90.54 o 
   2 -18   1      445.96      424.37     81.59 o 
   3 -18   1       63.76       84.46     34.27 o 
   4 -18   1       85.15       66.94     28.97 o 
   5 -18   1      874.44      652.50     46.67 o 
   6 -18   1        2.20      -22.65     22.65 o 
   7 -18   1        1.08      -14.19     25.82 o 
   8 -18   1       64.58       50.76     28.55 o 
   9 -18   1        6.96      -25.27     25.27 o 
  10 -18   1       35.14        4.39     29.15 o 
  11 -18   1      610.36      546.93     48.19 o 
  12 -18   1       30.33      -10.76     28.52 o 
  13 -18   1        0.06      -19.10     31.69 o 
  14 -18   1        0.05       10.06     31.42 o 
  15 -18   1       30.25       10.95     31.38 o 
  16 -18   1       40.73       34.05     41.18 o 
  -8 -17   1       19.68       20.90     47.64 o 
  -7 -17   1      198.26      268.12     47.23 o 
  -6 -17   1       89.40      163.08     43.28 o 
  -5 -17   1      983.67     1104.02     56.33 o 
  -4 -17   1       78.61       50.83     32.90 o 
  -3 -17   1     2006.51     2202.13    106.83 o 
  -2 -17   1      284.22      271.36     47.81 o 
  -1 -17   1      948.03      997.73     70.91 o 
   0 -17   1      686.63      685.34     61.33 o 
   1 -17   1      175.25      210.30     51.51 o 
   2 -17   1     2375.08     2405.11     81.78 o 
   3 -17   1       77.96      126.11     29.81 o 
   4 -17   1     2118.71     2134.33     71.66 o 
   5 -17   1      179.06      223.00     32.98 o 
   6 -17   1      224.08      181.52     35.67 o 
   7 -17   1      251.56      259.87     30.77 o 
   8 -17   1      714.07      812.76     42.02 o 
   9 -17   1       53.30       63.42     24.47 o 
  10 -17   1     1872.19     1885.54     72.87 o 
  11 -17   1       24.09        9.44     26.13 o 
  12 -17   1      226.44      210.48     33.09 o 
  13 -17   1      141.36      129.21     31.03 o 
  14 -17   1        9.74      -23.65     30.37 o 
  15 -17   1     1165.22     1268.96     62.77 o 
  16 -17   1       29.31        6.86     39.46 o 
  17 -17   1       27.98       17.88     40.79 o 
  -9 -16   1     2876.56     2940.54    111.98 o 
  -8 -16   1     3921.33     4377.56    122.67 o 
  -7 -16   1     2127.09     2337.58     76.15 o 
  -6 -16   1      333.28      397.38     35.15 o 
  -5 -16   1      984.70      921.40     45.12 o 
  -4 -16   1     4267.20     4176.13    155.97 o 
  -3 -16   1     2227.15     2394.05     64.16 o 
  -2 -16   1     1664.68     1801.79     63.52 o 
  -1 -16   1      312.66      350.19     47.92 o 
   0 -16   1     1249.53     1187.76     72.72 o 
   1 -16   1     1538.35     1539.53     64.32 o 
   2 -16   1     1933.58     1910.13     59.25 o 
   3 -16   1        0.16      -23.98     23.98 o 
   4 -16   1     1736.57     1667.83     60.54 o 
   5 -16   1     3051.44     2895.58     72.96 o 
   6 -16   1     3103.67     3121.27     68.38 o 
   7 -16   1     2412.29     2446.32     56.79 o 
   8 -16   1      165.37      113.69     23.62 o 
   9 -16   1       61.62       43.09     27.23 o 
  10 -16   1      132.27      130.30     26.10 o 
  11 -16   1     1694.13     1675.91     71.25 o 
  12 -16   1      454.48      447.03     38.42 o 
  13 -16   1      860.52      836.38     47.56 o 
  14 -16   1      586.54      565.46     43.09 o 
  15 -16   1       11.55       11.37     30.32 o 
  16 -16   1        1.90       -8.21     29.89 o 
  17 -16   1      293.71      183.21     48.02 o 
 -10 -15   1       64.46        8.14     38.95 o 
  -9 -15   1       24.17      117.76     63.26 o 
  -8 -15   1      365.33      366.35     45.90 o 
  -7 -15   1      558.26      529.27     53.54 o 
  -6 -15   1     1401.71     1577.65     58.77 o 
  -5 -15   1       82.12      102.73     25.59 o 
  -4 -15   1      589.66      734.43     39.88 o 
  -3 -15   1       16.78       95.53     25.73 o 
  -2 -15   1        0.49       54.86     24.30 o 
  -1 -15   1     2477.10     2704.55     77.58 o 
   0 -15   1     1486.65     1562.44     59.40 o 
   1 -15   1     5791.14     5934.16     94.94 o 
   2 -15   1     1183.95     1085.73     43.79 o 
   3 -15   1     6849.03     7237.05    105.64 o 
   4 -15   1      638.06      717.41     42.27 o 
   5 -15   1       19.60       17.41     23.04 o 
   6 -15   1     4136.58     4305.93     69.66 o 
   7 -15   1     2058.47     2054.91     47.47 o 
   8 -15   1     2670.90     2839.01     53.95 o 
   9 -15   1       17.09      -19.23     19.23 o 
  10 -15   1      236.18      234.15     25.57 o 
  11 -15   1     1969.44     2004.34     56.48 o 
  12 -15   1       92.03      123.92     25.88 o 
  13 -15   1      538.18      743.27     39.44 o 
  14 -15   1      468.63      411.91     33.78 o 
  15 -15   1        1.00      -25.05     25.05 o 
  16 -15   1      544.24      550.97     41.72 o 
  17 -15   1       13.85       11.67     33.86 o 
  18 -15   1      154.22      163.18     40.19 o 
 -11 -14   1       67.19      -10.21     40.72 o 
 -10 -14   1     1271.59     1185.90     80.51 o 
  -9 -14   1     1735.51     1722.60     78.25 o 
  -8 -14   1     3339.25     3254.06     80.11 o 
  -7 -14   1      304.92      235.84     29.15 o 
  -6 -14   1      306.72      335.56     30.49 o 
  -5 -14   1     4876.34     4929.63     81.23 o 
  -4 -14   1     7527.41     8090.87    119.15 o 
  -3 -14   1     8200.21     7996.34    124.88 o 
  -2 -14   1     1130.38     1241.98     69.36 o 
  -1 -14   1      222.74      223.96     32.82 o 
   0 -14   1      653.16      646.69     34.26 o 
   1 -14   1     5178.68     5135.62     75.00 o 
   2 -14   1      169.64      185.39     23.26 o 
   3 -14   1       35.08       63.84     20.42 o 
   4 -14   1     3396.74     3365.28     51.62 o 
   5 -14   1     6795.88     6401.26     78.85 o 
   6 -14   1     2962.37     2905.83     52.97 o 
   7 -14   1      469.32      478.39     27.51 o 
   8 -14   1     2243.85     2278.47     48.48 o 
   9 -14   1     5049.42     4974.59     71.51 o 
  10 -14   1     5425.08     5305.63     76.99 o 
  11 -14   1     1522.89     1451.89     47.07 o 
  12 -14   1      778.01      827.53     37.97 o 
  13 -14   1      518.47      578.07     33.52 o 
  14 -14   1     1100.11     1262.96     48.05 o 
  15 -14   1      245.37      276.45     32.35 o 
  16 -14   1      979.63      944.99     47.35 o 
  17 -14   1      461.95      341.23     36.95 o 
  18 -14   1      363.21      271.52     45.99 o 
 -12 -13   1      177.72      127.99     73.82 o 
 -11 -13   1      107.27       47.84     40.25 o 
 -10 -13   1      583.46      717.10     61.61 o 
  -9 -13   1      757.54      824.27     64.42 o 
  -8 -13   1       26.45       66.61     23.56 o 
  -7 -13   1      187.16      260.82     25.84 o 
  -6 -13   1      513.73      451.37     28.09 o 
  -5 -13   1      316.69      299.43     29.46 o 
  -4 -13   1     4561.18     4629.31     81.61 o 
  -3 -13   1     1166.63     1153.98     48.38 o 
  -2 -13   1     2222.19     2191.21     59.98 o 
  -1 -13   1      374.52      544.51     28.25 o 
   0 -13   1        0.77       13.49     15.95 o 
   1 -13   1       94.23       46.26     14.56 o 
   2 -13   1      222.35      195.99     16.88 o 
   3 -13   1     2826.75     2564.01     38.03 o 
   4 -13   1        3.36      -11.68     11.89 o 
   5 -13   1      810.74      783.05     23.86 o 
   6 -13   1      122.36       33.86     17.00 o 
   7 -13   1     1917.75     1983.29     44.86 o 
   8 -13   1      395.06      461.92     30.13 o 
   9 -13   1      351.37      395.70     27.45 o 
  10 -13   1       20.71       51.97     19.41 o 
  11 -13   1      444.57      471.54     31.30 o 
  12 -13   1     1476.08     1480.19     49.07 o 
  13 -13   1        3.58       43.15     22.57 o 
  14 -13   1      266.06      313.94     28.66 o 
  15 -13   1      247.09      355.40     37.92 o 
  16 -13   1      181.20      211.83     30.42 o 
  17 -13   1      301.33      451.36     38.01 o 
  18 -13   1      104.48       95.75     28.96 o 
  19 -13   1       26.77      142.17     44.33 o 
 -13 -12   1      167.42      158.28     43.35 o 
 -12 -12   1     3661.83     4004.73    120.34 o 
 -11 -12   1     1184.89     1131.60     70.08 o 
 -10 -12   1      752.65      759.05     43.68 o 
  -9 -12   1      432.75      362.54     55.54 o 
  -8 -12   1      782.27      808.74     37.09 o 
  -7 -12   1     1163.19     1181.55     42.39 o 
  -6 -12   1      179.35      220.14     23.20 o 
  -5 -12   1      667.72      630.16     32.98 o 
  -4 -12   1     7643.83     7586.68    105.81 o 
  -3 -12   1      542.18      618.25     35.23 o 
  -2 -12   1     1417.79     1527.10     36.00 o 
  -1 -12   1     2902.58     2729.05     37.70 o 
   0 -12   1     1850.53     2076.64     36.47 o 
   1 -12   1     6556.70     6415.49     69.67 o 
   2 -12   1     3081.93     3103.72     38.24 o 
   3 -12   1     1120.01     1028.11     25.72 o 
   4 -12   1      216.14      352.89     17.70 o 
   5 -12   1     3659.34     3602.58     48.52 o 
   6 -12   1     1205.89     1153.77     34.30 o 
   7 -12   1       78.72       25.53     16.93 o 
   8 -12   1     3557.51     3848.42     59.85 o 
   9 -12   1      566.90      557.22     27.85 o 
  10 -12   1      202.16      205.69     22.64 o 
  11 -12   1      757.59      776.09     36.28 o 
  12 -12   1     5944.98     6180.34     86.88 o 
  13 -12   1     2286.02     2119.17     54.67 o 
  14 -12   1     1317.75     1463.43     49.25 o 
  15 -12   1      307.15      259.67     31.51 o 
  16 -12   1      497.37      598.75     38.72 o 
  17 -12   1      615.74      683.52     40.48 o 
  18 -12   1      811.70      908.70     56.44 o 
  19 -12   1       62.82       22.24     40.49 o 
 -14 -11   1        0.44      -34.41     34.41 o 
 -13 -11   1        0.92       47.71     37.87 o 
 -12 -11   1       29.29      125.88     40.99 o 
 -11 -11   1      172.48      183.82     47.69 o 
 -10 -11   1      656.08      693.81     65.05 o 
  -9 -11   1     1073.32     1272.90     64.13 o 
  -8 -11   1        6.42       50.17     22.88 o 
  -7 -11   1     1296.84     1410.09     58.98 o 
  -6 -11   1      892.78      865.75     40.17 o 
  -5 -11   1     6757.71     6199.51    102.15 o 
  -4 -11   1       22.61       39.54     17.32 o 
  -3 -11   1     3237.02     3018.75     46.42 o 
  -2 -11   1    12455.37    11707.11     99.31 o 
  -1 -11   1     4651.20     4877.59     48.37 o 
   0 -11   1    23437.63    21323.83    163.76 o 
   1 -11   1     5660.74     6189.40     60.38 o 
   2 -11   1    10146.03     9697.47     75.33 o 
   3 -11   1     4066.01     3310.34     40.99 o 
   4 -11   1     2624.47     2955.22     45.35 o 
   5 -11   1    32519.86    31166.99    227.55 o 
   6 -11   1     1981.39     2250.08     41.95 o 
   7 -11   1     9198.54     8968.52     89.61 o 
   8 -11   1     7181.51     6541.51     74.41 o 
   9 -11   1      743.12      780.12     30.38 o 
  10 -11   1     4286.33     4055.42     59.18 o 
  11 -11   1     2445.02     2276.98     52.80 o 
  12 -11   1      734.79      716.19     35.15 o 
  13 -11   1     1053.97     1027.10     40.41 o 
  14 -11   1      386.49      364.63     29.74 o 
  15 -11   1     1603.47     1588.84     51.14 o 
  16 -11   1       54.11       91.80     25.66 o 
  17 -11   1       84.70      100.55     30.83 o 
  18 -11   1      485.66      652.80     53.97 o 
  19 -11   1        0.05      -29.33     29.33 o 
 -14 -10   1     1046.64      897.59     62.97 o 
 -13 -10   1     5033.75     5454.59    207.93 o 
 -12 -10   1     4599.59     4862.54    111.91 o 
 -11 -10   1     2266.98     2408.75     71.93 o 
 -10 -10   1      340.14      310.36     51.09 o 
  -9 -10   1     2619.43     2482.51     88.95 o 
  -8 -10   1     6536.90     6841.80    110.00 o 
  -7 -10   1     4736.39     4532.69     85.93 o 
  -6 -10   1     3992.12     4216.39     66.50 o 
  -5 -10   1      310.40      268.45     19.26 o 
  -4 -10   1      505.07      571.66     19.61 o 
  -3 -10   1     7239.85     7499.14     68.02 o 
  -2 -10   1     2543.01     2730.49     40.42 o 
  -1 -10   1      116.95      178.09     12.03 o 
   0 -10   1     6892.68     7594.79     68.76 o 
   1 -10   1     8912.86     9608.81     77.74 o 
   2 -10   1     8017.62     8128.35     66.41 o 
   3 -10   1       37.49       76.75     12.28 o 
   4 -10   1     1382.60     1439.10     36.32 o 
   5 -10   1    14749.21    15417.05    120.60 o 
   6 -10   1     6982.78     6914.15     67.12 o 
   7 -10   1     1565.69     1531.56     32.87 o 
   8 -10   1      341.57      381.50     21.04 o 
   9 -10   1      388.67      373.04     20.72 o 
  10 -10   1     1223.53     1301.44     34.17 o 
  11 -10   1     1025.42     1016.64     36.57 o 
  12 -10   1     2634.04     2636.70     52.30 o 
  13 -10   1      322.33      357.26     26.39 o 
  14 -10   1        2.13      -18.42     19.37 o 
  15 -10   1     1423.23     1314.39     48.13 o 
  16 -10   1     3481.00     3506.31     66.99 o 
  17 -10   1     2924.73     3143.07     75.19 o 
  18 -10   1      627.16      592.15     43.64 o 
  19 -10   1       14.39        2.71     30.38 o 
 -15  -9   1        5.85      -26.18     32.63 o 
 -14  -9   1       70.99       37.58     36.42 o 
 -13  -9   1      200.65      346.30     62.37 o 
 -12  -9   1       40.01       90.98     32.26 o 
 -11  -9   1      467.20      589.45     41.48 o 
 -10  -9   1      560.10      611.11     40.35 o 
  -9  -9   1      786.49      674.88     46.09 o 
  -8  -9   1      431.07      465.29     26.38 o 
  -7  -9   1      758.33      869.86     33.91 o 
  -6  -9   1      659.77      570.85     22.77 o 
  -5  -9   1     1989.35     1972.74     34.79 o 
  -4  -9   1       84.09       49.26     11.64 o 
  -3  -9   1    10599.65    10225.97     86.21 o 
  -2  -9   1     1601.13     2088.33     29.43 o 
  -1  -9   1    16040.03    14177.41     98.68 o 
   0  -9   1      391.53      618.75     16.29 o 
   1  -9   1     1403.16      936.14     19.50 o 
   2  -9   1     7765.38     6543.78     59.14 o 
   3  -9   1     3213.86     3538.08     40.75 o 
   4  -9   1    41266.71    40933.92    271.87 o 
   5  -9   1     5664.62     6627.07     60.59 o 
   6  -9   1    12045.94    11563.91     88.99 o 
   7  -9   1     6026.68     5478.23     59.39 o 
   8  -9   1     3158.23     3584.56     46.61 o 
   9  -9   1    19368.86    18234.90    138.48 o 
  10  -9   1     1005.45     1083.77     29.46 o 
  11  -9   1     2035.91     2289.52     44.80 o 
  12  -9   1     2231.15     2112.74     53.00 o 
  13  -9   1     1077.88     1091.86     37.94 o 
  14  -9   1     2383.22     2242.10     51.96 o 
  15  -9   1        0.43        4.93     18.36 o 
  16  -9   1      361.38      458.09     35.43 o 
  17  -9   1     1370.77     1438.82     54.22 o 
  18  -9   1      280.99      242.90     34.58 o 
  19  -9   1      399.17      440.77     41.68 o 
 -15  -8   1      444.54      315.70     45.12 o 
 -14  -8   1      324.73      262.44     41.17 o 
 -13  -8   1      129.03       85.37     31.96 o 
 -12  -8   1      495.49      529.34     37.48 o 
 -11  -8   1       14.43        9.87     21.02 o 
 -10  -8   1     1585.96     1634.42     51.78 o 
  -9  -8   1     3658.93     3764.03     79.61 o 
  -8  -8   1     5331.78     5652.63     79.97 o 
  -7  -8   1     4121.93     4361.91     63.42 o 
  -6  -8   1      230.64      220.00     14.37 o 
  -5  -8   1      301.06      230.44     13.92 o 
  -4  -8   1     4275.08     4183.13     46.33 o 
  -3  -8   1    16150.94    16718.68    132.41 o 
  -2  -8   1        9.24       -0.84      7.38 o 
  -1  -8   1       17.30       24.65      8.49 o 
   0  -8   1     9878.30    10363.30     73.70 o 
   1  -8   1     7101.33     7249.35     56.54 o 
   2  -8   1      107.70       83.60     10.98 o 
   3  -8   1     3311.43     3716.39     44.81 o 
   4  -8   1     9021.72     8713.36     68.45 o 
   5  -8   1     7715.99     7546.47     60.11 o 
   6  -8   1     1258.82     1494.16     24.93 o 
   7  -8   1      548.13      672.70     21.02 o 
   8  -8   1     7281.17     7341.13     67.71 o 
   9  -8   1     6332.35     6887.76     66.07 o 
  10  -8   1     3680.45     3800.16     47.12 o 
  11  -8   1      709.87      773.04     27.64 o 
  12  -8   1      248.23      211.91     21.10 o 
  13  -8   1     1233.17     1152.13     35.86 o 
  14  -8   1      384.50      370.57     26.12 o 
  15  -8   1      210.59      252.43     27.19 o 
  16  -8   1      681.34      669.17     37.95 o 
  17  -8   1      304.02      257.58     29.48 o 
  18  -8   1      166.52      153.68     31.43 o 
  19  -8   1      123.94      158.83     30.32 o 
 -16  -7   1      237.88      201.92     49.41 o 
 -15  -7   1      758.53      795.61     80.69 o 
 -14  -7   1      258.45      188.69     35.64 o 
 -13  -7   1        0.52      -22.38     24.56 o 
 -12  -7   1     1953.86     2315.26     73.74 o 
 -11  -7   1       52.17       46.94     20.61 o 
 -10  -7   1     1301.21     1272.63     44.80 o 
  -9  -7   1      198.13      178.27     23.93 o 
  -8  -7   1     5391.82     4781.22     59.60 o 
  -7  -7   1      117.22       89.39     12.30 o 
  -6  -7   1     4283.99     3727.06     40.94 o 
  -5  -7   1     3171.08     3188.24     37.61 o 
  -4  -7   1      282.21      227.75     12.78 o 
  -3  -7   1    14754.64    13958.72    106.64 o 
  -2  -7   1      304.02      457.26     14.34 o 
  -1  -7   1    20106.90    19653.23    122.96 o 
   0  -7   1     1761.74     1042.54     19.17 o 
   1  -7   1      969.68      357.73     14.57 o 
   2  -7   1     2377.29     1609.44     23.56 o 
   3  -7   1     1216.09      850.95     18.55 o 
   4  -7   1     2288.98     1856.00     25.39 o 
   5  -7   1      778.86      530.60     15.56 o 
   6  -7   1     9172.35     9033.79     67.03 o 
   7  -7   1      303.34      555.27     17.73 o 
   8  -7   1     7632.87     6404.27     60.39 o 
   9  -7   1      112.20      196.43     17.16 o 
  10  -7   1      920.45      829.80     24.64 o 
  11  -7   1     2575.53     2393.19     38.59 o 
  12  -7   1      202.43      194.97     18.52 o 
  13  -7   1      318.48      378.49     24.59 o 
  14  -7   1        2.69        3.20     19.48 o 
  15  -7   1      401.71      423.92     32.47 o 
  16  -7   1        4.70      -20.65     20.65 o 
  17  -7   1      540.70      620.06     35.67 o 
  18  -7   1       13.55       -4.67     23.66 o 
  19  -7   1      145.31      149.19     36.04 o 
 -16  -6   1      108.80       75.25     46.77 o 
 -15  -6   1      993.46      900.57     58.19 o 
 -14  -6   1     2224.92     2250.67     68.86 o 
 -13  -6   1     1320.10     1356.05     51.53 o 
 -12  -6   1     1136.24     1327.31     58.29 o 
 -11  -6   1        3.75       -9.89     17.55 o 
 -10  -6   1      973.75     1070.97     36.15 o 
  -9  -6   1      872.38     1032.37     35.71 o 
  -8  -6   1     1584.26     1871.93     32.22 o 
  -7  -6   1     2854.29     3034.99     48.61 o 
  -6  -6   1     1634.68     1669.64     23.50 o 
  -5  -6   1     1499.11     1307.57     21.19 o 
  -4  -6   1      146.20      204.33     11.67 o 
  -3  -6   1      336.64      413.16     15.58 o 
  -2  -6   1      122.81      250.84     13.13 o 
  -1  -6   1      306.67      341.01     10.56 o 
   0  -6   1      100.42       -6.02      6.02 o 
   1  -6   1     1895.72     1941.49     20.27 o 
   2  -6   1      981.14     1010.98     15.39 o 
   3  -6   1    11055.79    11731.63     78.11 o 
   4  -6   1     4475.47     4421.75     37.53 o 
   5  -6   1     3520.70     4284.09     36.27 o 
   6  -6   1      242.64      446.18     14.32 o 
   7  -6   1    19085.29    19961.08    130.23 o 
   8  -6   1    19751.71    20762.88    135.77 o 
   9  -6   1    26241.97    27174.72    187.11 o 
  10  -6   1     4689.12     4755.79     62.35 o 
  11  -6   1       58.22       55.32     13.36 o 
  12  -6   1     7330.85     7439.17     74.04 o 
  13  -6   1    15192.75    14453.09    139.88 o 
  14  -6   1     6741.73     6996.76     88.32 o 
  15  -6   1     1863.86     1909.21     48.56 o 
  16  -6   1      138.28      171.23     25.64 o 
  17  -6   1     2342.64     2432.43     60.05 o 
  18  -6   1     3128.81     3146.49     76.43 o 
  19  -6   1      771.58      753.74     48.54 o 
 -17  -5   1      167.56       96.53     52.91 o 
 -16  -5   1      871.93      675.18     55.43 o 
 -15  -5   1      239.64      203.27     35.14 o 
 -14  -5   1        7.19        7.53     24.49 o 
 -13  -5   1     1929.82     2000.35     57.58 o 
 -12  -5   1       60.51       48.99     21.65 o 
 -11  -5   1     1302.54     1355.98     46.32 o 
 -10  -5   1        4.18       48.70     17.24 o 
  -9  -5   1        8.99       39.91     14.14 o 
  -8  -5   1     4885.37     5076.90     57.83 o 
  -7  -5   1       60.27      165.88     12.08 o 
  -6  -5   1     8434.64     7903.11     66.97 o 
  -5  -5   1     3995.77     5452.15     49.86 o 
  -4  -5   1     7909.68     6647.58     54.64 o 
  -3  -5   1     1086.69     2120.18     27.41 o 
  -2  -5   1     2112.34     1170.05     19.39 o 
  -1  -5   1      487.44      405.87     11.27 o 
   0  -5   1     2211.22     4400.88     31.32 o 
   1  -5   1    29806.12    27345.19    141.60 o 
   2  -5   1     7493.44    10485.19     61.80 o 
   3  -5   1    43789.53    40511.77    200.10 o 
   4  -5   1     2907.47     4523.67     35.25 o 
   5  -5   1     1258.05      584.79     16.71 o 
   6  -5   1     1496.55     1054.92     18.32 o 
   7  -5   1     3887.36     5200.25     42.23 o 
   8  -5   1    14812.55    14157.58     90.46 o 
   9  -5   1       74.67       52.21     10.83 o 
  10  -5   1     2722.86     2161.89     29.97 o 
  11  -5   1     2028.24     1924.72     31.02 o 
  12  -5   1       20.07      -15.35     15.35 o 
  13  -5   1     2114.87     2149.76     47.70 o 
  14  -5   1       41.09       32.58     24.35 o 
  15  -5   1       10.04       -1.00     18.27 o 
  16  -5   1     1161.22     1103.39     40.29 o 
  17  -5   1      155.79      196.85     24.83 o 
  18  -5   1      858.93      937.42     52.61 o 
  19  -5   1       74.33       34.51     56.57 o 
 -17  -4   1      299.31      192.96     43.35 o 
 -16  -4   1       41.83       54.97     31.69 o 
 -15  -4   1      956.37     1015.50     47.20 o 
 -14  -4   1      238.50      255.87     30.58 o 
 -13  -4   1      188.68      248.15     28.45 o 
 -12  -4   1     1876.34     1747.63     46.10 o 
 -11  -4   1     4656.74     4704.21     67.34 o 
 -10  -4   1    10165.77    10424.14    115.62 o 
  -9  -4   1     6688.85     7414.37     80.54 o 
  -8  -4   1     4790.20     4956.29     50.83 o 
  -7  -4   1       48.16      158.42     10.82 o 
  -6  -4   1      817.12      976.51     16.51 o 
  -5  -4   1     2231.63     2437.44     27.08 o 
  -4  -4   1        6.70       21.95      7.33 o 
  -3  -4   1     5535.94     4661.15     40.71 o 
  -2  -4   1       10.28       16.14      5.12 o 
  -1  -4   1     3962.06     3904.92     31.49 o 
   0  -4   1      511.47      500.80      9.04 o 
   1  -4   1     7654.73     8418.92     48.97 o 
   2  -4   1      715.46      881.47     12.24 o 
   3  -4   1     5378.92     5533.98     34.40 o 
   4  -4   1      333.13       97.66      6.95 o 
   5  -4   1      885.05     1375.80     17.00 o 
   6  -4   1     2129.38     2568.70     25.65 o 
   7  -4   1     1242.52     1410.73     19.48 o 
   8  -4   1     1014.08      921.93     16.43 o 
   9  -4   1     3121.21     3730.57     35.91 o 
  10  -4   1       44.62       38.81      8.48 o 
  11  -4   1     9065.13     9007.00     81.45 o 
  12  -4   1    10562.35    10134.17    106.06 o 
  13  -4   1     9898.96     9996.69    107.40 o 
  14  -4   1     4495.26     3974.99     60.98 o 
  15  -4   1       16.10       -8.43     17.36 o 
  16  -4   1     3662.37     3521.18     57.46 o 
  17  -4   1     5619.42     5433.20     78.33 o 
  18  -4   1     4495.15     4301.56    125.80 o 
  19  -4   1     1961.25     1924.14     91.78 o 
 -18  -3   1      229.08      120.47     43.55 o 
 -17  -3   1     1996.32     2121.22     81.31 o 
 -16  -3   1      662.95      530.08     51.26 o 
 -15  -3   1     1357.94     1494.21     63.38 o 
 -14  -3   1      313.16      340.26     30.99 o 
 -13  -3   1      612.83      589.73     33.43 o 
 -12  -3   1     2832.18     2706.67     51.89 o 
 -11  -3   1      999.77      978.44     24.14 o 
 -10  -3   1     3540.93     3577.90     58.84 o 
  -9  -3   1    17936.55    18265.25    152.25 o 
  -8  -3   1     2611.17     3249.06     35.95 o 
  -7  -3   1     9897.69     9010.49     59.29 o 
  -6  -3   1     3219.20     2650.76     23.50 o 
  -5  -3   1      514.96      541.55     11.68 o 
  -4  -3   1    21141.21    18519.59    134.00 o 
  -3  -3   1     3792.84     6065.52     48.43 o 
  -2  -3   1    18473.07    15840.47    110.85 o 
  -1  -3   1       92.77      182.70      7.34 o 
   0  -3   1       17.77      123.08      5.13 o 
   1  -3   1    18381.80    17372.07     87.30 o 
   2  -3   1     9648.59     7395.36     39.33 o 
   3  -3   1      720.66     2193.22     16.66 o 
   4  -3   1     4518.72     2664.01     20.13 o 
   5  -3   1     5897.10     5240.45     34.40 o 
   6  -3   1      497.55     1247.94     16.31 o 
   7  -3   1    20256.76    18644.66    102.85 o 
   8  -3   1      182.39      169.58      8.89 o 
   9  -3   1     8999.03     8948.84     66.18 o 
  10  -3   1     1614.16     1610.40     25.17 o 
  11  -3   1      469.21      380.09     19.54 o 
  12  -3   1     4272.00     4141.69     58.60 o 
  13  -3   1       80.19       66.04     18.43 o 
  14  -3   1     1827.18     1648.57     41.71 o 
  15  -3   1       14.31       15.52     15.81 o 
  16  -3   1      214.05      177.73     23.22 o 
  17  -3   1      570.56      779.64     59.38 o 
  18  -3   1      246.54      354.96     44.96 o 
  19  -3   1      103.95       80.55     51.03 o 
 -18  -2   1       16.54       18.25     35.51 o 
 -17  -2   1     1420.06     1356.03     72.00 o 
 -16  -2   1     1241.53     1234.47     61.84 o 
 -15  -2   1     1736.64     1907.11     62.68 o 
 -14  -2   1      625.34      528.02     35.48 o 
 -13  -2   1       42.55       45.89     18.18 o 
 -12  -2   1      820.10      806.73     26.85 o 
 -11  -2   1      241.74      232.21     16.02 o 
 -10  -2   1      643.79      491.17     14.77 o 
  -9  -2   1       62.60       80.03      8.40 o 
  -8  -2   1      522.12      393.55     12.97 o 
  -7  -2   1      205.44      286.75      9.09 o 
  -6  -2   1      886.27      746.47     12.69 o 
  -5  -2   1     1001.73      945.80     12.71 o 
  -4  -2   1     4550.41     4776.41     33.13 o 
  -3  -2   1     4619.10     6102.88     43.95 o 
  -2  -2   1     3322.42     2643.34     22.19 o 
   2  -2   1     2431.21     3192.76     19.16 o 
   3  -2   1    11977.43    12566.73     62.29 o 
   4  -2   1     2103.01     1809.09     14.91 o 
   5  -2   1     9801.60     9161.31     49.23 o 
   6  -2   1     3831.59     4202.61     29.57 o 
   7  -2   1     2103.90     2333.89     22.59 o 
   8  -2   1      129.24      183.98      8.53 o 
   9  -2   1     1838.36     1906.85     25.78 o 
  10  -2   1     2486.59     2454.38     30.52 o 
  11  -2   1     2580.23     2398.20     32.67 o 
  12  -2   1       53.51       28.47     15.93 o 
  13  -2   1        1.41      -14.56     15.56 o 
  14  -2   1       10.46      -14.11     14.11 o 
  15  -2   1      319.24      238.72     18.02 o 
  16  -2   1      710.93      596.61     37.65 o 
  17  -2   1      859.62      764.27     57.80 o 
  18  -2   1      715.40      786.25     65.96 o 
  19  -2   1      148.47      115.74     53.27 o 
 -18  -1   1     1308.16     1407.72     90.94 o 
 -17  -1   1      406.38      397.20     42.33 o 
 -16  -1   1     1524.94     1591.98     59.38 o 
 -15  -1   1      924.32     1082.36     42.12 o 
 -14  -1   1      188.20      225.84     23.81 o 
 -13  -1   1     6287.37     6584.53     83.12 o 
 -12  -1   1      142.91      237.01     17.29 o 
 -11  -1   1      386.21      481.43     14.97 o 
 -10  -1   1    11043.65    10525.62     71.17 o 
  -9  -1   1     1750.76     2239.04     24.26 o 
  -8  -1   1    14647.13    14124.29     89.40 o 
  -7  -1   1      827.47      533.16     11.94 o 
  -6  -1   1     1963.24     2647.94     24.50 o 
  -5  -1   1    43299.18    37848.22    215.25 o 
  -4  -1   1     5236.94     7167.14     46.47 o 
  -3  -1   1    44097.36    43295.07    240.95 o 
  -2  -1   1    94201.54    93481.84    585.39 o 
   3  -1   1    27474.45    25967.83    120.33 o 
   4  -1   1     4812.49     6632.22     37.80 o 
   5  -1   1    29769.29    25251.01    124.58 o 
   6  -1   1     3475.78     5157.47     35.31 o 
   7  -1   1      443.95      244.62      9.33 o 
   8  -1   1     6231.48     5581.95     42.33 o 
   9  -1   1       31.19       97.38      9.13 o 
  10  -1   1     7210.71     6756.42     55.55 o 
  11  -1   1      266.97      297.61     14.02 o 
  12  -1   1     1118.46      945.69     23.44 o 
  13  -1   1     4272.98     4138.76     51.69 o 
  14  -1   1      208.46      165.08     20.38 o 
  15  -1   1     3863.28     4066.88     76.02 o 
  16  -1   1      165.39      126.71     24.51 o 
  17  -1   1       85.00       47.45     33.57 o 
  18  -1   1      692.57      858.39     67.15 o 
  19  -1   1      502.41      439.40     56.11 o 
 -19   0   1       45.15      130.75     43.07 o 
 -18   0   1     1550.94     1603.22     85.29 o 
 -17   0   1     2366.54     2195.17     61.51 o 
 -16   0   1     3420.11     3696.67     74.64 o 
 -15   0   1      184.94      202.60     25.27 o 
 -14   0   1      251.35      312.69     20.90 o 
 -13   0   1     8511.23     8171.46     83.95 o 
 -12   0   1    12302.04    12804.28    105.27 o 
 -11   0   1    15479.20    15207.98    102.06 o 
 -10   0   1     1095.56     1096.51     20.82 o 
  -9   0   1       69.57      104.77      9.28 o 
  -8   0   1      427.98      406.30     15.99 o 
  -7   0   1     1985.22     2297.45     24.10 o 
  -6   0   1     2296.59     1915.67     17.96 o 
  -5   0   1       25.12       18.05      4.62 o 
  -4   0   1     4282.98     4388.02     28.19 o 
  -3   0   1      272.65      267.66      5.30 o 
   2   0   1        5.83       -0.01      4.18 o 
   3   0   1      897.63     1261.81     14.20 o 
   4   0   1     1820.86     1677.33     16.82 o 
   5   0   1      436.20      637.83     12.95 o 
   6   0   1      332.05      417.54      9.49 o 
   7   0   1     2816.72     3189.01     27.03 o 
   8   0   1     3511.75     3523.69     31.30 o 
   9   0   1     6856.25     7073.85     57.17 o 
  10   0   1    23758.52    23393.67    149.26 o 
  11   0   1     9614.65     9828.45     81.64 o 
  12   0   1    10227.83     9628.62     93.69 o 
  13   0   1      647.90      659.34     26.77 o 
  14   0   1     1244.59     1276.11     39.89 o 
  15   0   1     4625.54     4998.51     94.00 o 
  16   0   1     2258.39     2099.19     94.18 o 
  17   0   1      206.33      155.75     40.73 o 
  18   0   1      154.52      172.01     42.95 o 
 -19   1   1        0.75       16.47     48.89 o 
 -18   1   1        3.81       14.13     27.83 o 
 -17   1   1     1070.68     1201.43     53.13 o 
 -16   1   1       64.67      129.99     27.10 o 
 -15   1   1      340.14      428.31     28.58 o 
 -14   1   1     3893.73     4055.54     57.02 o 
 -13   1   1      794.41      884.47     29.75 o 
 -12   1   1     2864.74     2520.83     40.28 o 
 -11   1   1      563.87      498.14     17.61 o 
 -10   1   1      282.95      505.07     17.33 o 
  -9   1   1    15754.40    15438.25    106.49 o 
  -8   1   1      868.17     1259.47     19.06 o 
  -7   1   1    17907.17    18452.53     99.22 o 
  -6   1   1    11944.62    10486.95     62.52 o 
  -5   1   1     8514.81    11389.52     59.21 o 
  -4   1   1    30035.91    27387.28    133.11 o 
  -3   1   1       37.96     1063.68     10.32 o 
   2   1   1     4012.93     7491.92    120.33 o 
   3   1   1    89220.55   108592.04    871.14 o 
   4   1   1    92084.50    88556.87    709.86 o 
   5   1   1    15252.08    16681.48    138.96 o 
   6   1   1    15385.71    14262.42    138.14 o 
   7   1   1     3942.03     2841.37     37.57 o 
   8   1   1     4427.58     4988.01     50.03 o 
   9   1   1    24030.70    23215.87    172.24 o 
  10   1   1     7215.56     7588.63     66.46 o 
  11   1   1     5509.77     5540.33     51.33 o 
  12   1   1        1.92       -7.90     11.68 o 
  13   1   1      970.98      915.37     37.69 o 
  14   1   1     5839.82     5662.52     95.18 o 
  15   1   1      315.76      304.05     32.10 o 
  16   1   1       42.77       36.61     29.04 o 
  17   1   1     2845.22     3103.93    114.35 o 
  18   1   1     1432.59     1393.77     77.61 o 
 -19   2   1      106.19      174.03     41.74 o 
 -18   2   1       11.18       -8.91     27.93 o 
 -17   2   1      112.21       68.98     28.33 o 
 -16   2   1        7.36      -14.97     18.21 o 
 -15   2   1       83.52      100.40     18.68 o 
 -14   2   1     2499.40     2316.54     45.86 o 
 -13   2   1     3207.32     2923.59     48.83 o 
 -12   2   1     2552.39     2445.68     42.25 o 
 -11   2   1      268.18      347.12     16.16 o 
 -10   2   1     2377.65     2483.51     28.92 o 
  -9   2   1     6892.64     6430.31     54.37 o 
  -8   2   1    17257.28    18722.73    124.30 o 
  -7   2   1     5566.94     5696.90     40.71 o 
  -6   2   1       73.93       77.36      7.60 o 
  -5   2   1      422.11      675.86     12.22 o 
  -4   2   1    10688.19    11036.69     56.65 o 
  -3   2   1     4845.41     5642.53     31.74 o 
   1   2   1       23.85        6.76      6.73 o 
   2   2   1     2411.91     2506.75     42.20 o 
   3   2   1     6329.60     5688.69     81.46 o 
   4   2   1      145.36      135.94     14.95 o 
   5   2   1      635.20      970.96     36.79 o 
   6   2   1        0.17       30.08     17.87 o 
   7   2   1      724.30      949.74     26.54 o 
   8   2   1        5.20       42.82     20.13 o 
   9   2   1        7.84        4.76     10.82 o 
  10   2   1     2911.50     2938.41     37.97 o 
  11   2   1      412.12      459.00     18.48 o 
  12   2   1        1.53       17.67     16.67 o 
  13   2   1     1015.54     1184.43     41.08 o 
  14   2   1     3703.45     3688.13     73.29 o 
  15   2   1     3254.27     3321.15     77.62 o 
  16   2   1     1448.16     1316.61     85.23 o 
  17   2   1       21.61       60.87     34.03 o 
  18   2   1      266.56      317.56     58.40 o 
 -19   3   1      230.39      232.37     48.25 o 
 -18   3   1     1312.53     1449.57     69.97 o 
 -17   3   1      152.50      148.92     25.55 o 
 -16   3   1     1711.31     1786.91     45.87 o 
 -15   3   1     1027.42     1024.83     35.90 o 
 -14   3   1     1624.10     1729.23     41.71 o 
 -13   3   1    10749.41    11185.24    110.65 o 
 -12   3   1      684.32      823.40     28.47 o 
 -11   3   1      604.42      619.93     20.82 o 
 -10   3   1    23503.53    23295.53    160.06 o 
  -9   3   1    15270.59    17116.11    128.44 o 
  -8   3   1    52048.13    52254.96    265.62 o 
  -7   3   1        4.93       59.92      8.87 o 
  -6   3   1     3664.21     2784.49     24.95 o 
  -5   3   1    18209.84    17003.90     88.52 o 
  -4   3   1    47582.75    59897.82    287.62 o 
  -3   3   1    42730.39    38829.51    198.77 o 
  -2   3   1     3974.36     8097.95     45.89 o 
  -1   3   1     2839.27     1919.99     15.43 o 
   0   3   1   111349.42   114837.28    703.64 o 
   1   3   1     5053.98     8092.29     67.06 o 
   2   3   1      631.48     2002.56     31.62 o 
   3   3   1    61285.90    62335.95    659.45 o 
   4   3   1    11648.05    14762.39    218.43 o 
   5   3   1    16830.99    15487.52    304.70 o 
   6   3   1     4255.20     3897.57    113.47 o 
   7   3   1     1203.76     1432.84     47.26 o 
   8   3   1    17745.28    17329.77    221.87 o 
   9   3   1    10382.17    11624.44    163.76 o 
  10   3   1    14065.90    13766.10    141.39 o 
  11   3   1     2237.00     2405.69     37.11 o 
  12   3   1      100.71      160.93     28.85 o 
  13   3   1     5781.12     5826.69    102.49 o 
  14   3   1      475.78      448.56     31.42 o 
  15   3   1      824.01      888.31     48.01 o 
  16   3   1      871.55     1024.08     53.46 o 
  17   3   1       96.96       95.18     35.16 o 
 -19   4   1     1405.74     1333.07     93.59 o 
 -18   4   1     1366.48     1472.21     61.34 o 
 -17   4   1      216.68      254.32     32.14 o 
 -16   4   1        5.71       16.28     18.59 o 
 -15   4   1       45.38       35.37     18.63 o 
 -14   4   1     3514.31     3446.82     60.13 o 
 -13   4   1     2844.53     3197.87     53.40 o 
 -12   4   1    10736.26    10904.58     95.79 o 
 -11   4   1     3100.48     3203.08     40.31 o 
 -10   4   1     2693.47     2569.21     27.82 o 
  -9   4   1       15.47       52.11      9.27 o 
  -8   4   1     7641.48     9107.67     59.50 o 
  -7   4   1     1592.84     1460.93     20.46 o 
  -6   4   1     9049.06     9480.02     59.74 o 
  -5   4   1     1789.11     2261.10     22.72 o 
  -4   4   1        0.76       19.70      5.25 o 
  -3   4   1      269.34      453.41      9.62 o 
  -2   4   1     6690.59     7528.31     44.19 o 
  -1   4   1    40563.02    47704.13    227.41 o 
   0   4   1      787.35      571.68     10.67 o 
   1   4   1     7352.42     8275.70     63.29 o 
   2   4   1    25477.07    26037.39    311.06 o 
   3   4   1    17512.31    18115.64    227.72 o 
   4   4   1     3633.26     3508.55    156.39 o 
   5   4   1     7144.00     6928.62    251.05 o 
   6   4   1     5311.36     5722.09    130.93 o 
   7   4   1    15776.03    15696.26    267.61 o 
   8   4   1    12809.09    13013.77    174.12 o 
   9   4   1    12643.80    12703.37    201.08 o 
  10   4   1      937.81      921.88     46.30 o 
  11   4   1      163.71      178.43     16.43 o 
  12   4   1     2576.29     2453.17     63.09 o 
  13   4   1     1174.01     1226.33     51.92 o 
  14   4   1      495.63      575.67     34.89 o 
  15   4   1       17.99       25.10     24.43 o 
  16   4   1       35.61       60.92     32.02 o 
  17   4   1       57.28       71.53     32.50 o 
 -20   5   1        0.09       43.87     60.29 o 
 -19   5   1     1389.95     1404.10     55.68 o 
 -18   5   1      612.27      553.93     39.80 o 
 -17   5   1     3395.26     3389.53     68.86 o 
 -16   5   1      533.60      509.61     30.61 o 
 -15   5   1      252.72      261.25     24.32 o 
 -14   5   1     2916.73     3075.73     55.46 o 
 -13   5   1     2472.14     2640.00     49.97 o 
 -12   5   1     6534.07     6397.49     67.92 o 
 -11   5   1     3001.18     2961.29     35.81 o 
 -10   5   1     5845.05     6733.43     58.99 o 
  -9   5   1    28398.40    27581.22    172.13 o 
  -8   5   1    12632.83    14717.77     91.45 o 
  -7   5   1     4439.65     2981.70     31.74 o 
  -6   5   1     5141.81     3837.36     34.42 o 
  -5   5   1    12117.47    14755.21     86.85 o 
  -4   5   1    64821.66    59600.55    319.53 o 
  -3   5   1    33012.41    38124.63    200.06 o 
  -2   5   1    56862.09    59884.08    288.33 o 
  -1   5   1    31122.41    28451.71    151.57 o 
   0   5   1     3587.90     5273.23     36.46 o 
   1   5   1    74171.19    71123.91    459.79 o 
   2   5   1    11117.43    11952.04    106.62 o 
   3   5   1    12615.30     9701.34    132.43 o 
   4   5   1     2230.76     1490.17     43.96 o 
   5   5   1      139.62      231.33     24.41 o 
   6   5   1    13152.73    12382.51    249.69 o 
   7   5   1     3210.07     3129.68     78.66 o 
   8   5   1       56.27      106.12     22.86 o 
   9   5   1    13517.82    13289.31    209.90 o 
  10   5   1     2265.87     2339.11     69.33 o 
  11   5   1      203.88      270.97     32.49 o 
  12   5   1     2239.91     2338.08     62.32 o 
  13   5   1      242.76      201.23     50.78 o 
  14   5   1     2125.16     2090.09     59.99 o 
  15   5   1      181.15      250.79     34.90 o 
  16   5   1       92.80      141.81     32.28 o 
  17   5   1      260.62      322.81     43.55 o 
 -20   6   1      124.43      219.68     36.53 o 
 -19   6   1       79.25       60.98     28.25 o 
 -18   6   1      145.94      111.06     34.16 o 
 -17   6   1       95.08       92.51     24.81 o 
 -16   6   1        7.94        9.68     20.42 o 
 -15   6   1     1997.04     2067.51     56.74 o 
 -14   6   1     2576.60     2464.73     51.71 o 
 -13   6   1     6727.98     6573.48     73.74 o 
 -12   6   1       64.08      107.08     15.64 o 
 -11   6   1     2671.08     2747.11     38.85 o 
 -10   6   1    19443.80    20863.13    146.06 o 
  -9   6   1    26389.06    28019.62    176.05 o 
  -8   6   1    12542.92    12593.22     87.66 o 
  -7   6   1     8589.52     8906.48     66.12 o 
  -6   6   1      217.96      159.70     11.82 o 
  -5   6   1       84.42       81.71      9.95 o 
  -4   6   1     1804.60     1649.78     22.11 o 
  -3   6   1     5055.28     5558.60     40.91 o 
  -2   6   1     6062.25     6950.04     51.66 o 
  -1   6   1      782.45      594.98     12.86 o 
   0   6   1    15090.07    17687.20    105.19 o 
   1   6   1    16766.51    16782.71    112.62 o 
   2   6   1    22735.80    25054.83    170.86 o 
   3   6   1     7138.89     6502.48     69.39 o 
   4   6   1      125.18       76.94     20.18 o 
   5   6   1     3600.46     3208.10     58.55 o 
   6   6   1    15615.56    15596.11    248.06 o 
   7   6   1     8771.31     9078.52    227.39 o 
   8   6   1     3645.11     3534.36     93.39 o 
   9   6   1       38.82       38.10     23.07 o 
  10   6   1      879.13      997.79     73.52 o 
  11   6   1     8148.00     8620.88    199.60 o 
  12   6   1     8797.22     8733.17    140.78 o 
  13   6   1     6100.21     6359.16    117.42 o 
  14   6   1      453.95      445.27     40.80 o 
  15   6   1       95.37      147.72     30.39 o 
  16   6   1     1953.92     1865.80     73.22 o 
 -20   7   1      428.24      437.43     52.34 o 
 -19   7   1        0.02       -8.06     27.57 o 
 -18   7   1     1132.54     1270.93     53.24 o 
 -17   7   1      241.76      212.74     27.96 o 
 -16   7   1      934.80      922.54     43.90 o 
 -15   7   1      841.83      798.09     37.46 o 
 -14   7   1      262.53      252.62     22.46 o 
 -13   7   1     7364.16     6998.04     79.14 o 
 -12   7   1      715.83      795.55     27.70 o 
 -11   7   1     1143.22     1041.72     27.54 o 
 -10   7   1     8281.48     8049.93     68.28 o 
  -9   7   1     1730.29     1928.13     31.73 o 
  -8   7   1    10447.79     9478.01     75.93 o 
  -7   7   1        0.46       29.58     11.45 o 
  -6   7   1      498.68      343.98     15.69 o 
  -5   7   1     5590.71     3861.34     38.98 o 
  -4   7   1       95.06       51.88      9.92 o 
  -3   7   1    23968.32    22467.76    134.81 o 
  -2   7   1    23272.33    23921.12    149.07 o 
  -1   7   1     2115.39     2640.77     28.04 o 
   0   7   1   129251.90   132967.33    721.26 o 
   1   7   1    35649.04    39480.30    247.45 o 
   2   7   1    60583.22    60259.74    420.00 o 
   3   7   1       61.21      198.74     11.71 o 
   4   7   1     4191.90     4472.56     42.79 o 
   5   7   1    36906.48    35250.89    316.03 o 
   6   7   1     3285.94     3426.74     65.21 o 
   7   7   1     4635.82     4409.49     95.65 o 
   8   7   1     5258.35     5314.97    125.68 o 
   9   7   1      588.95      728.40     50.04 o 
  10   7   1     1264.65     1330.99     56.12 o 
  11   7   1      246.82      299.09     37.84 o 
  12   7   1        7.09       55.91     24.97 o 
  13   7   1      758.23      696.92     54.06 o 
  14   7   1       98.27       55.29     34.98 o 
  15   7   1      106.69      181.47     32.23 o 
  16   7   1      427.52      421.24     55.29 o 
 -20   8   1      278.51      224.76     40.00 o 
 -19   8   1        0.01       -4.99     28.44 o 
 -18   8   1      810.35      597.91     42.73 o 
 -17   8   1     2013.02     1854.46     56.97 o 
 -16   8   1     2190.24     2034.96     54.91 o 
 -15   8   1      867.25      965.07     35.70 o 
 -14   8   1      123.32       77.21     19.73 o 
 -13   8   1       93.58       40.45     18.82 o 
 -12   8   1      212.63      173.90     19.35 o 
 -11   8   1      673.24      626.32     23.27 o 
 -10   8   1     1801.56     1655.84     31.72 o 
  -9   8   1     4659.63     4351.87     49.14 o 
  -8   8   1     1070.48     1068.06     27.58 o 
  -7   8   1      229.75      150.56     13.89 o 
  -6   8   1      122.57       91.73     11.35 o 
  -5   8   1     1830.73     2150.52     28.84 o 
  -4   8   1     3083.03     2893.56     33.25 o 
  -3   8   1     4642.73     4053.06     37.52 o 
  -2   8   1    11775.27    13001.10     92.23 o 
  -1   8   1     9089.60     9359.25     70.23 o 
   0   8   1      275.67      421.69     24.81 o 
   1   8   1     1388.75     1469.40     23.80 o 
   2   8   1     3462.24     3677.32     38.96 o 
   3   8   1     6969.13     7825.78     70.99 o 
   4   8   1     1241.63     1518.97     26.35 o 
   5   8   1       88.67      166.57     14.17 o 
   6   8   1      408.59      456.80     21.47 o 
   7   8   1      196.41      267.84     32.67 o 
   8   8   1     1336.79     1167.86     52.14 o 
   9   8   1        0.25       -1.37     19.72 o 
  10   8   1     1478.19     1558.28     64.56 o 
  11   8   1     3044.96     3147.75     74.44 o 
  12   8   1     1589.23     1765.44     62.37 o 
  13   8   1       88.79       95.41     35.63 o 
  14   8   1      175.31      133.06     35.56 o 
  15   8   1     2276.32     2231.87     76.02 o 
 -20   9   1      813.42      837.95     69.85 o 
 -19   9   1       61.95       10.70     32.05 o 
 -18   9   1      443.12      442.63     40.58 o 
 -17   9   1      235.65      332.87     32.29 o 
 -16   9   1       15.11        8.23     19.55 o 
 -15   9   1     1569.15     1514.18     51.19 o 
 -14   9   1       81.18      108.74     20.11 o 
 -13   9   1      664.54      663.05     30.45 o 
 -12   9   1     3291.57     3529.17     53.26 o 
 -11   9   1        0.92        6.03     13.49 o 
 -10   9   1     5943.47     6044.02     61.63 o 
  -9   9   1     1485.35     1252.46     29.74 o 
  -8   9   1      571.89      759.72     24.83 o 
  -7   9   1     8474.72     7776.99     69.41 o 
  -6   9   1     3351.71     4183.01     46.53 o 
  -5   9   1    10089.21     9091.10     71.25 o 
  -4   9   1      149.98      551.68     18.44 o 
  -3   9   1     2329.76     1826.99     26.68 o 
  -2   9   1        2.71      216.21     13.11 o 
  -1   9   1      435.77     1026.80     25.68 o 
   0   9   1        3.38       67.73      8.51 o 
   1   9   1     1181.28     1074.83     28.69 o 
   2   9   1     4227.09     4131.96     44.05 o 
   3   9   1     1242.49     1781.62     29.85 o 
   4   9   1     8055.37     7503.47     67.89 o 
   5   9   1       87.40       43.29     13.84 o 
   6   9   1     2376.09     2153.15     41.97 o 
   7   9   1     2038.11     2140.12     70.10 o 
   8   9   1      887.49      899.73     42.23 o 
   9   9   1      460.41      398.63     51.76 o 
  10   9   1      769.31      658.51     42.59 o 
  11   9   1      113.90      110.33     30.48 o 
  12   9   1      293.87      463.45     48.40 o 
  13   9   1       57.32       50.65     32.11 o 
  14   9   1       64.34       48.05     29.99 o 
 -20  10   1      200.97      111.30     41.99 o 
 -19  10   1      846.38      714.59     58.19 o 
 -18  10   1     3689.43     3908.95     87.74 o 
 -17  10   1     4903.37     4614.93     93.21 o 
 -16  10   1     4618.72     4628.28     73.75 o 
 -15  10   1     1255.37     1262.27     43.17 o 
 -14  10   1      433.94      320.21     29.70 o 
 -13  10   1     7534.08     7174.63     86.40 o 
 -12  10   1    11350.80    11529.96    114.61 o 
 -11  10   1     7189.46     7279.05     77.15 o 
 -10  10   1      571.36      741.13     26.60 o 
  -9  10   1        4.37      -10.01     11.74 o 
  -8  10   1     2945.75     3211.33     43.76 o 
  -7  10   1       20.16      -12.82     12.82 o 
  -6  10   1     1135.49     1107.32     28.97 o 
  -5  10   1      428.38      535.46     18.97 o 
  -4  10   1      459.40      529.18     17.22 o 
  -3  10   1      838.57      757.76     21.83 o 
  -2  10   1     1237.55     1510.52     27.52 o 
  -1  10   1      188.30      261.26     14.37 o 
   0  10   1      864.49     1125.58     22.04 o 
   1  10   1      980.63     1016.43     24.11 o 
   2  10   1     2844.99     2837.90     37.05 o 
   3  10   1     3258.73     3283.13     42.26 o 
   4  10   1     1374.05     1412.13     36.90 o 
   5  10   1      342.61      357.63     19.38 o 
   6  10   1        1.67       -5.35     15.34 o 
   7  10   1      842.79      872.89     67.51 o 
   8  10   1     1229.40     1387.10     66.19 o 
   9  10   1      909.37     1024.39     58.35 o 
  10  10   1      431.55      476.43     61.34 o 
  11  10   1      483.51      516.35     42.93 o 
  12  10   1      226.01      263.79     34.49 o 
  13  10   1       13.51      -26.33     26.33 o 
  14  10   1      306.05      266.27     48.34 o 
 -19  11   1      355.34      371.34     45.71 o 
 -18  11   1      282.78      303.32     39.92 o 
 -17  11   1       62.89       24.96     25.66 o 
 -16  11   1     2010.42     1906.32     56.88 o 
 -15  11   1      634.16      476.71     31.53 o 
 -14  11   1     1174.34     1051.66     39.23 o 
 -13  11   1      177.87      213.45     24.46 o 
 -12  11   1       87.19       66.37     21.41 o 
 -11  11   1    14933.25    14843.33    135.32 o 
 -10  11   1       38.17       31.58     16.64 o 
  -9  11   1     2290.21     2072.93     40.44 o 
  -8  11   1     9380.79     9238.38     92.26 o 
  -7  11   1     2810.98     2995.38     45.48 o 
  -6  11   1    18345.38    17544.19    134.43 o 
  -5  11   1      812.14      984.37     26.62 o 
  -4  11   1        6.48       -9.67     10.09 o 
  -3  11   1    12410.86    12029.16     98.12 o 
  -2  11   1    12698.45    14654.53    113.76 o 
  -1  11   1    30950.68    29551.61    211.72 o 
   0  11   1     4685.86     5231.85     50.60 o 
   1  11   1     1872.19     1740.96     30.85 o 
   2  11   1     2153.21     2096.03     33.58 o 
   3  11   1      532.02      548.20     23.09 o 
   4  11   1     6114.46     6075.61     77.15 o 
   5  11   1     1165.79     1280.48     55.68 o 
   6  11   1     4258.91     4049.00     77.43 o 
   7  11   1        0.20      -27.39     27.39 o 
   8  11   1      210.27      192.23     61.73 o 
   9  11   1        4.58      -33.99     33.99 o 
  10  11   1        2.56        9.88     32.88 o 
  11  11   1       78.05      202.95     44.36 o 
  12  11   1       90.39       57.61     34.92 o 
  13  11   1       77.38       49.07     48.43 o 
 -19  12   1      423.17      404.78     47.68 o 
 -18  12   1     1617.56     1718.14     77.51 o 
 -17  12   1     2129.99     2083.10     65.59 o 
 -16  12   1      247.47      261.78     30.18 o 
 -15  12   1      154.31      149.63     24.91 o 
 -14  12   1     4338.00     4380.42     71.64 o 
 -13  12   1     5614.79     5624.21     80.34 o 
 -12  12   1     8502.55     8633.52    101.38 o 
 -11  12   1     1871.63     2038.83     47.72 o 
 -10  12   1        1.38       32.54     17.45 o 
  -9  12   1     8712.41     8734.81     89.91 o 
  -8  12   1     6332.22     6419.88     74.73 o 
  -7  12   1    12350.15    12348.45    109.61 o 
  -6  12   1     1648.09     1769.93     37.31 o 
  -5  12   1        7.45      -12.50     12.50 o 
  -4  12   1     1623.50     1537.96     34.02 o 
  -3  12   1     3095.48     3215.18     42.98 o 
  -2  12   1      290.72      288.50     18.29 o 
  -1  12   1      693.79      632.66     25.33 o 
   0  12   1      228.87      208.42     17.37 o 
   1  12   1      264.33      199.82     16.32 o 
   2  12   1        6.98       -6.63     17.43 o 
   3  12   1       55.78       29.96     24.50 o 
   4  12   1       78.60       50.12     23.16 o 
   5  12   1      779.85      865.63     37.19 o 
   6  12   1     1060.27     1012.47     40.36 o 
   7  12   1     1227.55     1310.24     78.57 o 
   8  12   1      374.02      311.26     51.64 o 
   9  12   1      513.47      545.60     59.66 o 
  10  12   1      118.38      114.12     63.79 o 
  11  12   1       65.07       46.98     43.73 o 
  12  12   1      152.48      135.26     45.72 o 
 -19  13   1       39.05       -0.68     30.50 o 
 -18  13   1      590.45      726.73     47.14 o 
 -17  13   1      575.45      623.69     42.64 o 
 -16  13   1       52.08       27.08     25.73 o 
 -15  13   1     2004.17     1889.09     56.09 o 
 -14  13   1     2695.50     2602.60     58.31 o 
 -13  13   1       69.24       62.71     21.72 o 
 -12  13   1       70.99       95.23     22.06 o 
 -11  13   1      573.63      662.16     31.98 o 
 -10  13   1     3658.43     3608.79     64.84 o 
  -9  13   1      621.52      712.95     30.85 o 
  -8  13   1     1007.29      931.10     33.57 o 
  -7  13   1     1611.04     1605.78     42.10 o 
  -6  13   1      175.06      104.42     18.19 o 
  -5  13   1     1595.00     1528.63     37.78 o 
  -4  13   1     3286.07     3047.87     50.74 o 
  -3  13   1      191.31      348.29     18.79 o 
  -2  13   1     6514.33     6297.04     69.28 o 
  -1  13   1       66.05      118.48     17.72 o 
   0  13   1      394.59      273.49     23.54 o 
   1  13   1     3620.67     3577.71     63.90 o 
   2  13   1      967.97      900.55     45.09 o 
   3  13   1     8776.14     8562.07    163.81 o 
   4  13   1     1300.06     1079.67     39.94 o 
   5  13   1     2069.60     2076.48     54.36 o 
   6  13   1     1034.66     1056.37     46.76 o 
   7  13   1      144.83      119.80     36.03 o 
   8  13   1     2438.00     2240.85    154.34 o 
   9  13   1       13.91       51.72     84.37 o 
  10  13   1      401.51      346.40     43.72 o 
  11  13   1      304.51      375.31     46.75 o 
  12  13   1      104.01      207.37     42.74 o 
 -19  14   1      151.44      201.61     39.99 o 
 -18  14   1        5.29       34.12     30.45 o 
 -17  14   1       12.21      -28.19     28.48 o 
 -16  14   1        0.33       26.14     27.54 o 
 -15  14   1        0.86      -21.79     22.17 o 
 -14  14   1       20.74        7.51     22.12 o 
 -13  14   1       53.15       25.27     21.04 o 
 -12  14   1      207.49      206.37     25.24 o 
 -11  14   1      475.15      496.39     29.81 o 
 -10  14   1     3509.04     3569.56     58.07 o 
  -9  14   1     6343.57     6307.24     81.83 o 
  -8  14   1     4598.48     4725.35     74.06 o 
  -7  14   1      165.28      229.00     24.40 o 
  -6  14   1     2206.00     2109.83     50.38 o 
  -5  14   1     2819.71     2843.02     54.17 o 
  -4  14   1     3486.59     3525.90     60.33 o 
  -3  14   1       21.16       46.40     19.33 o 
  -2  14   1       84.87      102.17     18.60 o 
  -1  14   1      254.12      220.40     21.00 o 
   0  14   1     1068.34     1153.83     48.74 o 
   1  14   1      179.00      163.96     29.32 o 
   2  14   1      928.69      943.63     48.58 o 
   3  14   1     1022.40     1130.65     48.90 o 
   4  14   1     2729.29     2691.85     72.50 o 
   5  14   1      682.74      658.18     33.55 o 
   6  14   1       77.34       29.86     22.88 o 
   7  14   1      356.86      386.28     36.50 o 
   8  14   1     1981.91     1977.11     83.49 o 
   9  14   1      534.60      752.16     60.57 o 
  10  14   1      585.80      584.45     47.89 o 
  11  14   1      308.13      398.07     44.03 o 
 -18  15   1      254.15      197.06     46.28 o 
 -17  15   1      530.18      593.30     54.19 o 
 -16  15   1      710.33      721.19     48.15 o 
 -15  15   1      617.39      623.08     40.30 o 
 -14  15   1     2029.80     2159.07     64.63 o 
 -13  15   1        8.59      -20.50     20.74 o 
 -12  15   1      337.83      241.04     27.09 o 
 -11  15   1     2892.66     2919.29     57.05 o 
 -10  15   1     1180.17     1168.41     43.14 o 
  -9  15   1     9016.23     8928.03    105.38 o 
  -8  15   1      347.90      315.40     29.16 o 
  -7  15   1      852.19      925.21     40.73 o 
  -6  15   1     1938.40     2013.84     55.95 o 
  -5  15   1     2655.27     2687.00     67.82 o 
  -4  15   1     5773.25     5653.83     98.57 o 
  -3  15   1      118.00       89.04     22.02 o 
  -2  15   1     2917.66     2565.83     59.73 o 
  -1  15   1      552.09      471.63     37.04 o 
   0  15   1      121.57      145.17     31.19 o 
   1  15   1      513.19      462.64     39.98 o 
   2  15   1     1807.78     1907.07     69.30 o 
   3  15   1      489.40      535.96     41.15 o 
   4  15   1       18.66       -7.62     23.98 o 
   5  15   1     1182.80     1152.48     46.51 o 
   6  15   1      351.93      270.59     62.07 o 
   7  15   1     1311.00     1424.83     81.85 o 
   8  15   1       28.07       53.57     39.80 o 
   9  15   1      107.62       31.14     36.19 o 
  10  15   1      392.56      444.22     48.25 o 
 -18  16   1        2.52       58.86     38.39 o 
 -17  16   1      844.05      993.41     59.87 o 
 -16  16   1      839.97      718.15     53.01 o 
 -15  16   1     1639.46     1597.82     62.82 o 
 -14  16   1      221.88      155.63     32.31 o 
 -13  16   1       46.79       50.26     27.45 o 
 -12  16   1       59.58       22.78     24.74 o 
 -11  16   1      841.21      849.55     44.02 o 
 -10  16   1       98.41       90.04     32.57 o 
  -9  16   1       25.93       15.75     23.21 o 
  -8  16   1      365.41      271.85     30.14 o 
  -7  16   1      344.70      288.23     37.43 o 
  -6  16   1     3232.11     3181.39     76.48 o 
  -5  16   1      642.78      685.76     43.87 o 
  -4  16   1      677.18      663.98     38.45 o 
  -3  16   1        8.02       40.71     22.74 o 
  -2  16   1      723.78      722.66     42.31 o 
  -1  16   1     1123.34     1158.20     60.07 o 
   0  16   1     1609.89     1553.46     65.27 o 
   1  16   1        4.48      -25.28     31.75 o 
   2  16   1      144.72      121.24     31.10 o 
   3  16   1     2310.77     2275.95     67.19 o 
   4  16   1      894.56      807.18     51.46 o 
   5  16   1       25.09       96.17     60.76 o 
   6  16   1      658.73      627.60     50.65 o 
   7  16   1     2237.13     2484.88    150.62 o 
   8  16   1     1270.94     1472.09     76.65 o 
   9  16   1      687.57      570.30     57.62 o 
 -17  17   1       37.91        8.69     37.05 o 
 -16  17   1        9.37       16.61     33.67 o 
 -15  17   1     1546.53     1740.33     69.90 o 
 -14  17   1       56.73      -11.49     28.74 o 
 -13  17   1     1690.86     1886.61     72.61 o 
 -12  17   1       59.25       74.53     30.81 o 
 -11  17   1        0.18       19.85     26.51 o 
 -10  17   1     2270.61     2275.41     65.71 o 
  -9  17   1        8.57       -6.88     24.48 o 
  -8  17   1      614.02      660.13     45.96 o 
  -7  17   1     2563.30     2579.13    115.01 o 
  -6  17   1     1563.41     1522.31     62.35 o 
  -5  17   1     6282.23     6081.52    114.91 o 
  -4  17   1      537.32      440.59     39.68 o 
  -3  17   1     1176.54     1031.46     70.17 o 
  -2  17   1     2343.76     2492.73    109.69 o 
  -1  17   1     1706.67     1699.42     75.36 o 
   0  17   1     4092.69     4092.73    103.71 o 
   1  17   1      713.98      581.24     63.89 o 
   2  17   1     1386.84     1261.82     87.32 o 
   3  17   1      205.92      253.71     40.17 o 
   4  17   1       60.13       58.32     32.24 o 
   5  17   1      349.62      415.29     50.10 o 
   6  17   1       17.99       28.84     33.75 o 
   7  17   1      308.25      300.30     49.11 o 
   8  17   1      110.49       97.12     41.88 o 
 -17  18   1      264.16      275.07     64.27 o 
 -16  18   1      272.54      321.51     58.61 o 
 -15  18   1        5.92       -9.44     38.45 o 
 -14  18   1      186.98      129.08     41.69 o 
 -13  18   1     1188.82     1142.03     64.58 o 
 -12  18   1     1250.50     1430.48     74.73 o 
 -11  18   1     1186.05     1248.09     69.61 o 
 -10  18   1       91.06      129.24     32.73 o 
  -9  18   1       40.14        3.09     28.41 o 
  -8  18   1      220.00      221.97     34.60 o 
  -7  18   1        0.05        1.31     25.50 o 
  -6  18   1      282.21      261.15     37.28 o 
  -5  18   1      894.69      803.40     50.74 o 
  -4  18   1        0.08      -24.10     29.32 o 
  -3  18   1      243.66      258.30     84.63 o 
  -2  18   1     1823.13     1652.04    112.16 o 
  -1  18   1     1317.43     1345.07     78.29 o 
   0  18   1     1272.51     1065.89     85.11 o 
   1  18   1      413.72      304.95     49.89 o 
   2  18   1      360.98      429.31     52.12 o 
   3  18   1      131.18       68.10     34.81 o 
   4  18   1      643.20      550.46     54.79 o 
   5  18   1       71.86      -35.37     35.37 o 
   6  18   1        0.22      -32.67     32.67 o 
   7  18   1      211.94      117.98     53.13 o 
 -16  19   1       92.38      236.91     64.10 o 
 -15  19   1      103.18       54.61     57.60 o 
 -14  19   1      431.22      647.89     72.51 o 
 -13  19   1       26.27       11.66     40.54 o 
 -12  19   1      329.64      371.99     49.91 o 
 -11  19   1       36.97       85.68     39.55 o 
 -10  19   1      531.26      510.92     46.33 o 
  -9  19   1      129.79      110.49     33.21 o 
  -8  19   1      429.48      515.53     54.66 o 
  -7  19   1        4.88       -0.62     28.74 o 
  -6  19   1      628.58      696.49     53.21 o 
  -5  19   1      308.76      288.89     44.65 o 
  -4  19   1       12.10      -42.16     42.16 o 
  -3  19   1     1743.35     1892.89    113.54 o 
  -2  19   1     1048.06      832.78     81.51 o 
  -1  19   1      962.86      874.00     82.66 o 
   0  19   1        1.53      -31.94     54.58 o 
   1  19   1      219.40      228.17     85.91 o 
   2  19   1      870.62      986.74     83.66 o 
   3  19   1      821.23      777.29     85.45 o 
   4  19   1     1314.96     1236.56     96.57 o 
   5  19   1       12.97      -10.28     39.50 o 
 -15  20   1      200.14      249.36     67.76 o 
 -14  20   1      111.23      -26.99     84.65 o 
 -13  20   1      208.13      128.57     61.78 o 
 -12  20   1        9.81      -44.45     44.45 o 
 -11  20   1      139.95       92.64     46.76 o 
 -10  20   1      423.43      529.68     63.35 o 
  -9  20   1     1034.44     1029.09     63.83 o 
  -8  20   1      490.22      484.71     45.67 o 
  -7  20   1        0.24      -38.04     38.04 o 
  -6  20   1      102.00      -19.82     47.23 o 
  -5  20   1      669.76      638.25     79.58 o 
  -4  20   1      286.31      209.65     58.98 o 
  -3  20   1      100.47       81.98     49.95 o 
  -2  20   1       78.75       84.60     48.93 o 
  -1  20   1      316.47      331.06     65.54 o 
   0  20   1      108.70       67.47     48.93 o 
   1  20   1       73.25       99.17     54.55 o 
   2  20   1        1.01        1.70     41.51 o 
   3  20   1      813.13      734.91     76.02 o 
   4  20   1      627.12      780.97    187.26 o 
 -14  21   1       32.78      130.74     73.40 o 
 -13  21   1       53.01       26.78     57.89 o 
 -12  21   1        6.78       26.26     56.17 o 
 -11  21   1      236.57      191.19     71.66 o 
 -10  21   1      108.00      188.42     50.14 o 
  -9  21   1      110.99       85.63     44.82 o 
  -8  21   1      357.94      302.16     76.86 o 
  -7  21   1        1.37      -14.69     62.98 o 
  -6  21   1     1169.01     1282.66    128.72 o 
  -5  21   1       48.13       13.34     85.40 o 
  -4  21   1      644.90      689.31    123.47 o 
  -3  21   1       94.06      177.60     71.12 o 
  -2  21   1       37.67       67.43     63.28 o 
  -1  21   1     1431.36     1446.80    130.74 o 
   0  21   1      544.14      270.66    114.21 o 
   1  21   1      678.84      847.87    109.85 o 
   2  21   1      575.17      571.59     83.80 o 
 -12  22   1       59.24       42.26     67.58 o 
 -11  22   1      456.14      246.60    100.48 o 
 -10  22   1       14.90       -2.10    140.96 o 
  -9  22   1      119.79       55.44     93.58 o 
  -8  22   1       78.24       14.74     59.65 o 
  -7  22   1        0.55      -52.61     52.61 o 
  -6  22   1      972.60      850.00    114.22 o 
  -5  22   1      425.02      241.23     83.58 o 
  -4  22   1      478.14      247.28    117.29 o 
  -3  22   1       59.49      -23.35    116.27 o 
  -2  22   1       21.49       18.27     64.45 o 
  -1  22   1      143.60       78.97     71.49 o 
   0  22   1        0.99      -61.06     61.06 o 
  -9  23   1        6.10       56.70     77.76 o 
  -8  23   1       11.14       25.37     73.47 o 
  -7  23   1        0.41      -58.27     58.27 o 
  -6  23   1      134.94       61.43     73.47 o 
  -5  23   1       95.78      -97.28    140.96 o 
  -4  23   1      179.45      210.72     85.70 o 
   4 -23   2       13.65      -25.51     67.65 o 
   5 -23   2        0.31      -60.37     60.37 o 
   6 -23   2       45.60       12.85     65.43 o 
   7 -23   2      135.33      140.02    102.89 o 
   8 -23   2       79.19       28.81    104.95 o 
   0 -22   2     1324.35     1247.38    134.54 o 
   1 -22   2      643.54      343.28     90.24 o 
   2 -22   2      723.27      708.82    123.47 o 
   3 -22   2       60.13      102.89     71.14 o 
   4 -22   2      507.37      325.13     89.48 o 
   5 -22   2     2090.21     2328.91    224.30 o 
   6 -22   2      208.32      205.40     82.20 o 
   7 -22   2      722.42      857.90    117.62 o 
   8 -22   2      140.35      168.31     63.67 o 
   9 -22   2       41.56       18.95     69.12 o 
  10 -22   2     1068.36     1264.98    206.76 o 
  11 -22   2        2.00      -31.22     58.07 o 
  -2 -21   2       53.82      -32.27     65.81 o 
  -1 -21   2       68.19       66.97     57.85 o 
   0 -21   2        0.16       52.09     69.11 o 
   1 -21   2       90.71       -3.98     64.45 o 
   2 -21   2      397.47      403.25     90.52 o 
   3 -21   2       44.26      -43.02     63.79 o 
   4 -21   2       14.35       49.39     69.01 o 
   5 -21   2       96.36      256.35     82.13 o 
   6 -21   2      206.85      329.46     84.36 o 
   7 -21   2      908.06      765.22     76.24 o 
   8 -21   2       74.21      -38.71     38.71 o 
   9 -21   2      153.08      105.95     48.25 o 
  10 -21   2      442.01      539.77    110.59 o 
  11 -21   2       40.98      103.06     57.29 o 
  12 -21   2        2.00      -51.30     51.30 o 
  13 -21   2       93.58      -10.13     56.14 o 
  -4 -20   2       24.63       81.92     45.85 o 
  -3 -20   2      104.67       64.03     56.93 o 
  -2 -20   2        4.70      -41.78     41.78 o 
  -1 -20   2      563.31      452.36     71.92 o 
   0 -20   2      324.59      250.72     67.98 o 
   1 -20   2      451.44      557.72     85.38 o 
   2 -20   2      240.35      260.81     62.99 o 
   3 -20   2      959.26      940.62     92.08 o 
   4 -20   2     2118.13     2399.07    145.92 o 
   5 -20   2     1327.01     1415.25     86.89 o 
   6 -20   2      948.51     1043.19     61.80 o 
   7 -20   2      376.70      464.28     45.41 o 
   8 -20   2     1164.91     1117.83     66.43 o 
   9 -20   2     3050.41     3438.36    100.92 o 
  10 -20   2     1772.77     1545.24     93.59 o 
  11 -20   2      690.43      740.90     80.58 o 
  12 -20   2      315.77      325.30     57.49 o 
  13 -20   2      203.83      227.62     56.81 o 
  14 -20   2     2000.58     1865.60    122.06 o 
  -6 -19   2        0.13      -18.52     46.60 o 
  -5 -19   2        1.33       23.08     40.10 o 
  -4 -19   2      239.44      246.02     51.12 o 
  -3 -19   2      174.61      137.32     47.49 o 
  -2 -19   2      297.88      362.10     55.79 o 
  -1 -19   2      231.65      198.40     90.50 o 
   0 -19   2      137.88       72.13     48.98 o 
   1 -19   2       74.23       28.68     70.36 o 
   2 -19   2        5.26       50.83     47.74 o 
   3 -19   2        3.86      -44.28     44.28 o 
   4 -19   2        0.03      -10.59     30.56 o 
   5 -19   2      132.69      129.47     31.15 o 
   6 -19   2      116.20      101.52     30.64 o 
   7 -19   2      481.88      495.84     42.04 o 
   8 -19   2       42.06       89.23     31.86 o 
   9 -19   2       20.57       77.79     34.64 o 
  10 -19   2      361.06      553.27     51.72 o 
  11 -19   2      121.59       87.69     36.61 o 
  12 -19   2      245.39      170.62     42.19 o 
  13 -19   2        8.23      -36.10     36.10 o 
  14 -19   2       53.42       15.00     52.10 o 
  15 -19   2        2.21       24.67     54.29 o 
  -7 -18   2      141.26       86.06     41.29 o 
  -6 -18   2      364.22      477.14     56.59 o 
  -5 -18   2      220.14      192.42     36.99 o 
  -4 -18   2       11.13      -24.53     33.47 o 
  -3 -18   2     2525.31     2810.22    105.56 o 
  -2 -18   2      115.72       -0.90     56.14 o 
  -1 -18   2      288.59      284.74     58.88 o 
   0 -18   2      749.02      954.17     84.92 o 
   1 -18   2       71.67      -33.19     43.93 o 
   2 -18   2      920.26      961.64     83.28 o 
   3 -18   2      282.32      310.88     38.56 o 
   4 -18   2        0.53      -23.26     23.26 o 
   5 -18   2      998.97     1108.73     54.22 o 
   6 -18   2      222.34      215.08     31.64 o 
   7 -18   2        6.51       -4.66     23.42 o 
   8 -18   2     3113.98     3470.31     77.42 o 
   9 -18   2     1438.06     1308.62     54.21 o 
  10 -18   2     1344.34     1307.26     65.10 o 
  11 -18   2      146.23       74.12     32.25 o 
  12 -18   2       27.84      -23.13     29.76 o 
  13 -18   2     1368.16     1450.44     70.66 o 
  14 -18   2      256.91      201.32     38.56 o 
  15 -18   2     1404.98     1383.56     82.97 o 
  16 -18   2        3.48       11.04     40.40 o 
  -8 -17   2      941.40      940.86     63.96 o 
  -7 -17   2      470.63      581.89     77.52 o 
  -6 -17   2      283.91      275.65     61.95 o 
  -5 -17   2       17.63      -17.38     27.26 o 
  -4 -17   2      129.33      105.10     34.77 o 
  -3 -17   2      565.88      650.36     54.52 o 
  -2 -17   2       77.83       80.11     40.77 o 
  -1 -17   2       89.69        9.19     38.05 o 
   0 -17   2      737.45      622.05     73.38 o 
   1 -17   2      344.87      329.42     56.93 o 
   2 -17   2      323.17      279.71     36.34 o 
   3 -17   2       20.42       23.15     27.49 o 
   4 -17   2      828.97      789.59     43.38 o 
   5 -17   2      550.89      526.51     42.51 o 
   6 -17   2        1.58      -17.47     22.21 o 
   7 -17   2      838.56      926.68     45.96 o 
   8 -17   2      485.05      465.78     36.28 o 
   9 -17   2      585.06      540.55     36.48 o 
  10 -17   2      173.07      173.87     27.75 o 
  11 -17   2      719.32      821.20     47.25 o 
  12 -17   2     1263.28     1246.66     55.97 o 
  13 -17   2      598.16      549.70     42.70 o 
  14 -17   2      571.38      487.67     45.29 o 
  15 -17   2       36.98       84.34     36.23 o 
  16 -17   2        0.76       10.51     40.31 o 
  17 -17   2      145.38      109.49     44.90 o 
  -9 -16   2       92.96       43.56     41.72 o 
  -8 -16   2        0.19       57.86     34.16 o 
  -7 -16   2       20.95      -11.57     31.65 o 
  -6 -16   2     1052.18     1116.37     50.72 o 
  -5 -16   2      555.13      498.69     37.48 o 
  -4 -16   2     1840.64     1861.61     68.02 o 
  -3 -16   2      162.05      159.66     37.45 o 
  -2 -16   2      876.71      962.22     67.57 o 
  -1 -16   2     3767.11     3810.97    114.16 o 
   0 -16   2     1124.51      928.73     66.73 o 
   1 -16   2     9725.53     9676.52    142.70 o 
   2 -16   2     1652.06     1654.52     70.22 o 
   3 -16   2     4443.64     4226.53     85.67 o 
   4 -16   2      840.08      945.50     45.50 o 
   5 -16   2     1047.49     1035.68     45.79 o 
   6 -16   2     3337.87     3407.53     64.94 o 
   7 -16   2      308.50      279.14     28.11 o 
   8 -16   2     1158.83     1119.02     42.48 o 
   9 -16   2     1237.23     1316.36     46.61 o 
  10 -16   2       86.27       14.16     22.87 o 
  11 -16   2     1234.57     1341.07     52.97 o 
  12 -16   2       12.15       22.46     24.05 o 
  13 -16   2        0.44      -15.37     24.16 o 
  14 -16   2     2087.03     2179.59     73.03 o 
  15 -16   2      589.38      450.48     51.90 o 
  16 -16   2      603.45      583.33     53.67 o 
  17 -16   2        2.01       58.51     48.62 o 
 -10 -15   2     1648.98     1623.70     83.83 o 
  -9 -15   2     1457.31     1290.52     82.65 o 
  -8 -15   2     1874.32     1932.95     72.31 o 
  -7 -15   2      162.50      140.64     34.34 o 
  -6 -15   2       37.04       23.28     24.53 o 
  -5 -15   2     4065.36     4142.68     81.23 o 
  -4 -15   2     3349.45     3448.54    120.23 o 
  -3 -15   2     5854.98     6178.44    110.34 o 
  -2 -15   2      453.13      367.58     39.28 o 
  -1 -15   2       76.16       60.74     31.97 o 
   0 -15   2      274.30      295.87     32.38 o 
   1 -15   2     2480.10     2458.70     61.20 o 
   2 -15   2        1.08       63.07     23.90 o 
   3 -15   2      720.66      705.48     38.92 o 
   4 -15   2       96.60      108.33     22.66 o 
   5 -15   2     5266.18     5235.68     73.37 o 
   6 -15   2     1681.89     1807.02     45.75 o 
   7 -15   2     1345.30     1445.50     44.46 o 
   8 -15   2      422.49      402.18     28.93 o 
   9 -15   2      637.67      676.57     38.56 o 
  10 -15   2     6278.43     6395.78     92.85 o 
  11 -15   2     2160.71     2270.50     67.18 o 
  12 -15   2     2125.60     2203.09     62.45 o 
  13 -15   2      448.10      393.83     35.63 o 
  14 -15   2      215.59      204.56     29.81 o 
  15 -15   2      272.12      426.01     41.57 o 
  16 -15   2     1608.22     1685.34     64.42 o 
  17 -15   2     1541.48     1608.16     66.32 o 
  18 -15   2      698.40      678.26     55.26 o 
 -11 -14   2       51.28       36.40     45.12 o 
 -10 -14   2      255.80      213.11     52.90 o 
  -9 -14   2        0.55       18.38     28.08 o 
  -8 -14   2       19.77        2.15     29.04 o 
  -7 -14   2      375.40      492.83     33.67 o 
  -6 -14   2        2.86       -1.85     22.50 o 
  -5 -14   2        9.18       27.29     23.25 o 
  -4 -14   2     1174.60     1078.18     45.06 o 
  -3 -14   2      239.84      263.90     32.26 o 
  -2 -14   2     1741.50     1502.27     60.71 o 
  -1 -14   2      473.39      556.61     33.03 o 
   0 -14   2     6428.94     6669.82     88.91 o 
   1 -14   2     2764.69     2846.23     56.75 o 
   2 -14   2     4774.56     4768.85     71.36 o 
   3 -14   2     4367.29     4485.74     62.32 o 
   4 -14   2       48.17        3.42     17.13 o 
   5 -14   2    12129.48    11893.20    120.32 o 
   6 -14   2     4486.44     4977.12     70.60 o 
   7 -14   2     5267.96     5184.99     73.84 o 
   8 -14   2       75.20       46.91     21.79 o 
   9 -14   2       80.94      169.28     27.75 o 
  10 -14   2     4138.43     4174.19     72.32 o 
  11 -14   2      985.34      986.22     44.27 o 
  12 -14   2     1215.04     1275.15     50.34 o 
  13 -14   2       81.02       23.36     22.35 o 
  14 -14   2      168.70       49.07     24.88 o 
  15 -14   2     1718.90     1665.06     58.96 o 
  16 -14   2       71.72       46.32     29.19 o 
  17 -14   2      333.55      474.83     40.03 o 
  18 -14   2      560.13      557.85     48.20 o 
 -12 -13   2      656.43      617.79     63.65 o 
 -11 -13   2      279.84      272.72     54.58 o 
 -10 -13   2      164.97      242.12     49.82 o 
  -9 -13   2     1208.25     1170.54     58.52 o 
  -8 -13   2      638.40      564.64     46.33 o 
  -7 -13   2      661.67      624.12     32.12 o 
  -6 -13   2       15.20        6.02     19.74 o 
  -5 -13   2     2381.81     2093.69     62.99 o 
  -4 -13   2     4459.09     4570.71     77.80 o 
  -3 -13   2     1071.63     1099.59     42.44 o 
  -2 -13   2     1011.41     1170.51     41.11 o 
  -1 -13   2     1221.93     1127.29     34.08 o 
   0 -13   2     1078.61     1040.00     31.74 o 
   1 -13   2     4384.07     4127.25     57.98 o 
   2 -13   2     2935.91     2725.61     42.80 o 
   3 -13   2     2918.04     2821.56     39.17 o 
   4 -13   2      693.47      611.40     24.33 o 
   5 -13   2      970.63      875.02     27.58 o 
   6 -13   2      932.46      890.94     33.68 o 
   7 -13   2      768.72      703.18     31.60 o 
   8 -13   2     2022.13     1992.05     47.53 o 
   9 -13   2     1431.54     1432.56     43.90 o 
  10 -13   2      350.61      359.31     29.43 o 
  11 -13   2     1042.61     1010.06     41.40 o 
  12 -13   2      891.32      937.94     40.92 o 
  13 -13   2       51.11       14.61     21.69 o 
  14 -13   2     1013.11     1021.70     44.76 o 
  15 -13   2     2072.74     2020.12     64.47 o 
  16 -13   2      497.13      451.93     36.09 o 
  17 -13   2      330.60      235.49     36.42 o 
  18 -13   2        0.68       10.19     31.67 o 
 -13 -12   2      169.85      166.79     45.87 o 
 -12 -12   2       83.56      129.79     42.08 o 
 -11 -12   2      355.30      356.97     51.00 o 
 -10 -12   2       44.05       16.31     36.68 o 
  -9 -12   2      978.48     1075.44     49.72 o 
  -8 -12   2        5.75       32.11     22.39 o 
  -7 -12   2     1238.70     1066.16     37.50 o 
  -6 -12   2       93.55       40.30     20.09 o 
  -5 -12   2     4552.74     4157.98     76.92 o 
  -4 -12   2      726.67      792.00     35.13 o 
  -3 -12   2      933.05     1025.49     32.22 o 
  -2 -12   2     2745.50     2582.76     41.08 o 
  -1 -12   2     1146.65     1099.73     28.35 o 
   0 -12   2     5958.29     5448.20     64.68 o 
   1 -12   2      456.21      470.39     22.68 o 
   2 -12   2     3877.49     3739.64     43.97 o 
   3 -12   2     4060.75     3970.43     48.94 o 
   4 -12   2       32.01        9.24     12.74 o 
   5 -12   2     9152.97     9001.18     88.69 o 
   6 -12   2       87.27       65.71     17.27 o 
   7 -12   2     2000.42     1738.62     46.19 o 
   8 -12   2      764.82      652.66     30.28 o 
   9 -12   2     3179.01     3072.28     53.34 o 
  10 -12   2       94.90       68.82     20.56 o 
  11 -12   2     6631.17     6633.14     88.93 o 
  12 -12   2      162.57      205.16     26.35 o 
  13 -12   2     1241.64     1326.13     46.38 o 
  14 -12   2      171.29       79.48     24.80 o 
  15 -12   2      105.03      109.27     27.04 o 
  16 -12   2      408.78      455.59     45.44 o 
  17 -12   2      151.38       56.99     25.62 o 
  18 -12   2        2.78       38.38     32.50 o 
  19 -12   2      364.06      305.16     48.68 o 
 -14 -11   2      105.28       88.67     43.12 o 
 -13 -11   2     5386.73     5488.92    132.48 o 
 -12 -11   2     4903.13     5227.37    126.21 o 
 -11 -11   2     4259.95     4769.96    128.66 o 
 -10 -11   2       84.10       51.84     24.99 o 
  -9 -11   2     1190.50     1165.56     43.71 o 
  -8 -11   2     9773.72     9808.17    124.14 o 
  -7 -11   2     6891.24     6998.96     93.62 o 
  -6 -11   2     1148.62     1288.04     39.46 o 
  -5 -11   2      128.39       92.11     20.17 o 
  -4 -11   2      305.82      337.62     24.47 o 
  -3 -11   2     6812.28     7500.22     78.30 o 
  -2 -11   2      390.45      409.23     17.36 o 
  -1 -11   2       88.13      128.84     13.38 o 
   0 -11   2     5128.72     5253.85     59.01 o 
   1 -11   2    12021.45    11561.84    101.33 o 
   2 -11   2    16067.85    15974.80    122.86 o 
   3 -11   2     5238.47     5385.58     57.30 o 
   4 -11   2      953.19      982.00     37.69 o 
   5 -11   2     9951.16     9536.18     90.42 o 
   6 -11   2     9787.05     9561.68     95.38 o 
   7 -11   2     4376.88     4245.75     58.66 o 
   8 -11   2     2687.56     2781.41     46.93 o 
   9 -11   2      711.06      777.05     30.56 o 
  10 -11   2      388.24      399.14     26.13 o 
  11 -11   2      197.68      152.29     22.17 o 
  12 -11   2       15.69       73.49     21.79 o 
  13 -11   2      251.00      224.16     25.64 o 
  14 -11   2       76.72       98.61     24.74 o 
  15 -11   2      931.29      868.39     39.94 o 
  16 -11   2      778.96      832.91     41.50 o 
  17 -11   2      891.80     1031.99     51.88 o 
  18 -11   2      162.01      174.71     47.10 o 
  19 -11   2       36.58       31.11     32.16 o 
 -14 -10   2        2.57       14.54     40.78 o 
 -13 -10   2      109.09      148.59     40.20 o 
 -12 -10   2       61.22       44.84     48.12 o 
 -11 -10   2      284.59      303.54     40.70 o 
 -10 -10   2     1401.77     1502.87     90.00 o 
  -9 -10   2      253.65      246.23     29.25 o 
  -8 -10   2      391.61      434.43     31.70 o 
  -7 -10   2        5.77       41.51     18.05 o 
  -6 -10   2     2535.48     2361.14     46.62 o 
  -5 -10   2        8.04       12.24     15.61 o 
  -4 -10   2      155.40      126.66     13.67 o 
  -3 -10   2     8508.24     8108.53     77.41 o 
  -2 -10   2    12474.36    13181.17     94.99 o 
  -1 -10   2    23303.85    21635.76    153.50 o 
   0 -10   2     3889.22     4267.05     50.30 o 
   1 -10   2      516.96      366.99     17.08 o 
   2 -10   2    18575.61    17495.54    130.36 o 
   3 -10   2    10984.47    11169.71     89.14 o 
   4 -10   2    43811.64    42611.21    268.35 o 
   5 -10   2     6059.35     6023.60     60.97 o 
   6 -10   2     6201.19     5957.68     57.03 o 
   7 -10   2     7825.63     7476.66     67.98 o 
   8 -10   2     2907.83     2894.24     48.74 o 
   9 -10   2     8200.93     7797.62     97.27 o 
  10 -10   2      150.75      103.87     17.56 o 
  11 -10   2        0.33       40.07     18.42 o 
  12 -10   2     6728.20     6823.80     84.98 o 
  13 -10   2      518.00      424.29     27.85 o 
  14 -10   2     1073.04     1193.55     43.13 o 
  15 -10   2      192.17      201.09     25.90 o 
  16 -10   2       53.03       85.64     28.24 o 
  17 -10   2     1530.34     1598.02     63.24 o 
  18 -10   2       67.64       36.72     27.35 o 
  19 -10   2     1227.89     1319.03     63.82 o 
 -15  -9   2      211.08       98.88     40.46 o 
 -14  -9   2     1659.61     1802.61     77.08 o 
 -13  -9   2     2549.36     2572.41     85.38 o 
 -12  -9   2     4341.24     4333.53     98.65 o 
 -11  -9   2      854.44      924.50     49.51 o 
 -10  -9   2      476.21      473.64     41.86 o 
  -9  -9   2    10862.31    10864.40    135.45 o 
  -8  -9   2    11750.64    12659.87    160.04 o 
  -7  -9   2    21495.91    21740.55    214.65 o 
  -6  -9   2     3221.13     3617.93     46.78 o 
  -5  -9   2      798.61      828.20     22.92 o 
  -4  -9   2    11986.34    11760.02    101.86 o 
  -3  -9   2    18734.93    19609.71    148.71 o 
  -2  -9   2    11250.95    10737.75     77.22 o 
  -1  -9   2      391.53      503.54     16.03 o 
   0  -9   2     6067.34     6619.86     59.58 o 
   1  -9   2    10331.47    10947.35     84.96 o 
   2  -9   2     7277.20     7365.35     63.36 o 
   4  -9   2     7687.59     7958.43     67.59 o 
   5  -9   2     9636.50     9882.38     93.44 o 
   6  -9   2    16392.42    16903.98    121.60 o 
   7  -9   2     4937.53     5354.29     52.65 o 
   8  -9   2      118.73      154.48     14.81 o 
   9  -9   2      532.27      519.80     22.65 o 
  10  -9   2     1110.73     1167.50     31.82 o 
  11  -9   2      281.05      335.08     22.27 o 
  12  -9   2       39.99       23.16     18.19 o 
  13  -9   2      175.17      144.59     21.08 o 
  14  -9   2      632.60      650.39     35.70 o 
  15  -9   2      172.42       48.41     23.42 o 
  16  -9   2      233.53      337.39     32.22 o 
  17  -9   2        0.61       -1.93     26.66 o 
  18  -9   2       79.39       74.54     27.31 o 
  19  -9   2      496.77      589.62     44.92 o 
 -16  -8   2        0.76      -12.56     47.58 o 
 -15  -8   2      282.07      220.46     44.62 o 
 -14  -8   2      184.99      216.50     40.14 o 
 -13  -8   2        2.98      -12.22     30.85 o 
 -12  -8   2      686.97      854.57     48.39 o 
 -11  -8   2       63.59       16.80     25.96 o 
 -10  -8   2     5451.94     5002.28     87.76 o 
  -9  -8   2       56.22       55.85     18.01 o 
  -8  -8   2     3178.74     3073.03     55.76 o 
  -7  -8   2       67.71       21.78     12.74 o 
  -6  -8   2     1351.55     1236.01     29.42 o 
  -5  -8   2     6072.55     6015.74     59.02 o 
  -4  -8   2     4034.57     3957.65     45.74 o 
  -3  -8   2     3474.34     3540.33     41.73 o 
  -2  -8   2      968.41      705.55     16.38 o 
  -1  -8   2      562.09      511.49     15.11 o 
   0  -8   2     1954.96     1136.45     22.72 o 
   1  -8   2     8843.96     7905.83     61.86 o 
   2  -8   2       61.03      214.73     13.34 o 
   3  -8   2    19423.12    16583.21    121.62 o 
   4  -8   2       57.79       90.22     11.42 o 
   5  -8   2    10612.37     9932.18     78.52 o 
   6  -8   2     5088.24     4734.20     44.61 o 
   7  -8   2     5389.28     5505.67     51.45 o 
   8  -8   2    25184.50    24370.21    162.20 o 
   9  -8   2     2345.90     2593.12     37.78 o 
  10  -8   2     1369.71     1199.13     30.84 o 
  11  -8   2     5158.81     4803.93     59.44 o 
  12  -8   2      482.49      509.43     26.07 o 
  13  -8   2     2534.11     2654.24     58.95 o 
  14  -8   2       10.61       19.03     20.88 o 
  15  -8   2      245.52      322.70     32.18 o 
  16  -8   2      333.90      261.05     29.39 o 
  17  -8   2       72.58       47.54     27.74 o 
  18  -8   2      378.57      438.27     37.69 o 
  19  -8   2       26.11       53.87     29.29 o 
 -16  -7   2      370.01      355.74     48.68 o 
 -15  -7   2      793.30      675.96     52.98 o 
 -14  -7   2      745.37      714.13     51.55 o 
 -13  -7   2       38.11       -9.98     26.39 o 
 -12  -7   2      114.23       83.94     47.08 o 
 -11  -7   2        4.47      -21.13     21.13 o 
 -10  -7   2        7.63       11.15     16.17 o 
  -9  -7   2     4861.16     5225.93     67.31 o 
  -8  -7   2     4490.57     4580.00     53.59 o 
  -7  -7   2      374.68      404.35     16.21 o 
  -6  -7   2       39.53       55.28     11.48 o 
  -5  -7   2    14145.98    13688.16    111.10 o 
  -4  -7   2    16989.77    17559.97    130.82 o 
  -3  -7   2    15397.00    15427.57    120.92 o 
  -2  -7   2    15850.34    18643.68    114.46 o 
  -1  -7   2      116.92       41.47      9.10 o 
   0  -7   2    14511.73    14820.84    101.19 o 
   1  -7   2     3421.47     3377.44     32.29 o 
   2  -7   2      961.18      893.92     19.48 o 
   3  -7   2       74.56       45.62      9.74 o 
   4  -7   2     9644.85    10440.56     73.57 o 
   5  -7   2    12354.27    13205.01     89.56 o 
   6  -7   2     1050.99     1313.14     24.24 o 
   7  -7   2     2261.69     2318.93     30.96 o 
   8  -7   2     7841.78     7879.57     67.92 o 
   9  -7   2    11422.76    11502.54     96.22 o 
  10  -7   2     8079.51     8675.07     85.38 o 
  11  -7   2      776.83      854.55     27.66 o 
  12  -7   2     1615.91     1567.24     46.12 o 
  13  -7   2     2790.86     2936.49     55.42 o 
  14  -7   2     3801.22     4077.75     66.68 o 
  15  -7   2     1149.20     1227.30     48.03 o 
  16  -7   2      504.27      505.31     33.70 o 
  17  -7   2      162.55      170.11     26.15 o 
  18  -7   2       38.32       46.28     26.90 o 
  19  -7   2       41.70       70.23     31.93 o 
 -17  -6   2       24.37       -5.17     37.10 o 
 -16  -6   2      486.29      654.58     63.10 o 
 -15  -6   2       25.47      -23.26     31.08 o 
 -14  -6   2      657.44      737.54     48.19 o 
 -13  -6   2      439.91      457.59     35.72 o 
 -12  -6   2        4.51      -12.59     22.07 o 
 -11  -6   2     3416.90     3567.40     66.59 o 
 -10  -6   2      569.58      433.68     20.77 o 
  -9  -6   2     3762.33     3465.60     50.70 o 
  -8  -6   2     2546.11     2766.45     35.33 o 
  -7  -6   2        0.08       11.60      9.16 o 
  -6  -6   2    10355.29     9611.30     81.23 o 
  -5  -6   2     6694.54     7500.39     64.22 o 
  -4  -6   2    46250.82    44068.86    315.01 o 
  -3  -6   2     4779.35     6207.38     52.38 o 
  -2  -6   2     2787.23     2073.56     24.53 o 
  -1  -6   2    19954.44    17945.18    105.05 o 
   0  -6   2     9984.82    12393.84     80.01 o 
   1  -6   2    16900.95    13970.97     83.52 o 
   2  -6   2        8.16      135.14     10.17 o 
   3  -6   2     2953.59     2023.65     24.35 o 
   4  -6   2     1051.82      498.43     17.92 o 
   5  -6   2      483.52      244.59     14.55 o 
   6  -6   2     4460.45     3614.76     35.36 o 
   7  -6   2     4763.04     3736.94     38.54 o 
   8  -6   2     1175.72     1417.03     27.38 o 
   9  -6   2     6564.26     5789.94     54.68 o 
  10  -6   2       42.18       82.10     12.55 o 
  11  -6   2      103.90       68.53     13.72 o 
  12  -6   2     2125.95     1901.90     41.42 o 
  13  -6   2      447.12      491.37     29.51 o 
  14  -6   2     1501.99     1445.01     44.13 o 
  15  -6   2        6.59        2.92     18.59 o 
  16  -6   2      302.31      283.14     26.57 o 
  17  -6   2      110.85      150.63     24.62 o 
  18  -6   2       28.64       21.62     29.79 o 
  19  -6   2      107.55       88.88     44.17 o 
 -17  -5   2      993.20      857.99     66.51 o 
 -16  -5   2     2386.54     2077.39    123.16 o 
 -15  -5   2     2943.28     2998.19     88.74 o 
 -14  -5   2      609.90      651.47     58.00 o 
 -13  -5   2      111.78      198.89     31.40 o 
 -12  -5   2     4102.59     3982.97     72.75 o 
 -11  -5   2     7100.74     7277.76     81.20 o 
 -10  -5   2     3988.58     4206.55     58.83 o 
  -9  -5   2     6737.11     7364.01     78.96 o 
  -8  -5   2      705.95      787.24     19.53 o 
  -7  -5   2      351.57      286.38     13.58 o 
  -6  -5   2       18.59       48.88      9.48 o 
  -5  -5   2     4829.52     5009.93     46.48 o 
  -4  -5   2      988.89     1027.27     20.34 o 
  -3  -5   2       73.00       52.32      7.07 o 
  -2  -5   2      311.56      312.92      9.86 o 
  -1  -5   2        5.36       14.51      5.49 o 
   0  -5   2     4194.00     4945.68     37.65 o 
   1  -5   2     4379.43     4205.28     34.23 o 
   2  -5   2     1381.91     1214.71     16.20 o 
   3  -5   2      382.07      347.11     10.01 o 
   4  -5   2     5410.11     5815.81     41.50 o 
   5  -5   2      267.06      353.19     13.38 o 
   6  -5   2     4686.34     5390.33     40.99 o 
   7  -5   2     4467.29     4529.20     37.29 o 
   8  -5   2    11990.55    13133.12     77.44 o 
   9  -5   2     1888.83     2330.33     29.86 o 
  10  -5   2       82.90       71.52     10.55 o 
  11  -5   2     4647.20     4574.20     54.37 o 
  12  -5   2     9350.82     9697.92    101.66 o 
  13  -5   2    10000.16     9731.87    104.47 o 
  14  -5   2     5852.08     6125.90     79.68 o 
  15  -5   2      472.62      456.52     26.69 o 
  16  -5   2     2197.26     2076.47     47.19 o 
  17  -5   2     3765.52     3828.29     75.84 o 
  18  -5   2     2839.29     3082.58    111.16 o 
  19  -5   2      675.03      594.44     60.88 o 
 -17  -4   2      866.26      976.03     70.40 o 
 -16  -4   2     1820.54     1617.93     68.03 o 
 -15  -4   2     2003.57     2255.06     69.23 o 
 -14  -4   2      207.04      163.13     36.96 o 
 -13  -4   2      147.97      215.64     28.65 o 
 -12  -4   2     2221.44     2380.38     46.55 o 
 -11  -4   2      379.79      496.51     22.48 o 
 -10  -4   2        2.18        2.36     13.98 o 
  -9  -4   2      577.97      696.28     19.58 o 
  -8  -4   2        5.07       14.87      7.85 o 
  -7  -4   2    17124.85    16054.39    110.92 o 
  -6  -4   2      658.70      890.02     15.46 o 
  -5  -4   2    19938.93    18788.86    130.20 o 
  -4  -4   2     1471.32      936.50     16.95 o 
  -3  -4   2      532.06      102.71      7.09 o 
  -2  -4   2    60469.20    56850.84    343.83 o 
  -1  -4   2    42150.39    53058.50    296.76 o 
   0  -4   2    39748.22    37594.91    198.99 o 
   1  -4   2    24612.23    32913.75    169.53 o 
   2  -4   2    13714.06    13977.38     75.28 o 
   3  -4   2     4183.23     2692.53     42.95 o 
   4  -4   2      394.40      110.00     12.74 o 
   5  -4   2    44931.91    43070.58    206.44 o 
   6  -4   2     2099.69     3244.41     29.29 o 
   7  -4   2    18231.04    18057.15     99.28 o 
   8  -4   2     6837.91     6788.18     46.19 o 
   9  -4   2     1671.06     1646.15     22.66 o 
  10  -4   2     4406.42     4351.81     49.99 o 
  11  -4   2      451.10      272.32     16.44 o 
  12  -4   2      145.44      161.67     19.91 o 
  13  -4   2      608.85      591.29     35.05 o 
  14  -4   2       30.38       47.99     20.83 o 
  15  -4   2      140.77      119.27     18.67 o 
  16  -4   2      407.90      551.91     27.50 o 
  17  -4   2       87.13      163.82     35.82 o 
  18  -4   2      303.64      239.27     47.05 o 
  19  -4   2       64.08       70.72     37.83 o 
 -18  -3   2       38.64       18.69     46.60 o 
 -17  -3   2       35.49       60.73     33.46 o 
 -16  -3   2       26.52       74.22     31.01 o 
 -15  -3   2       16.25      -23.55     23.55 o 
 -14  -3   2       59.15      -12.02     23.59 o 
 -13  -3   2     1428.01     1224.55     40.22 o 
 -12  -3   2     2882.37     2919.93     52.34 o 
 -11  -3   2     3500.62     3597.61     49.88 o 
 -10  -3   2     2808.06     2844.74     34.23 o 
  -9  -3   2       64.96       37.04     10.33 o 
  -8  -3   2     1671.41     1454.58     21.36 o 
  -7  -3   2     1832.18     1600.02     21.43 o 
  -6  -3   2     8202.68     8223.05     59.89 o 
  -5  -3   2     4599.40     4814.97     38.80 o 
  -4  -3   2      359.77      573.89     11.35 o 
  -3  -3   2       95.74       46.40      5.77 o 
  -2  -3   2     3444.61     4496.58     34.54 o 
  -1  -3   2      103.72      256.29      8.21 o 
   0  -3   2     2999.39     3286.79     23.93 o 
   1  -3   2       79.22      115.69      6.02 o 
   2  -3   2    22796.00    26250.43    126.16 o 
   3  -3   2      481.11      473.66      8.95 o 
   4  -3   2     9099.77     9179.63     52.83 o 
   5  -3   2     2883.23     3001.52     23.77 o 
   6  -3   2    14744.44    15885.95     86.71 o 
   7  -3   2      193.27      306.02     10.61 o 
   8  -3   2      388.03      355.73     11.32 o 
   9  -3   2      274.41      195.91     10.31 o 
  10  -3   2      298.23      296.50     14.27 o 
  11  -3   2      167.82      198.22     17.16 o 
  12  -3   2     1652.11     1657.60     45.12 o 
  13  -3   2     2140.10     1914.63     38.46 o 
  14  -3   2       28.10       30.11     15.67 o 
  15  -3   2      978.15      946.87     30.49 o 
  16  -3   2     1950.06     1774.44     57.16 o 
  17  -3   2     3964.15     3947.36     90.48 o 
  18  -3   2     2983.07     2954.06     86.01 o 
  19  -3   2       57.56       45.62     49.28 o 
 -18  -2   2      888.46     1034.55     86.46 o 
 -17  -2   2     1033.78      934.33     56.13 o 
 -16  -2   2     3133.71     3434.43     85.60 o 
 -15  -2   2      286.96      191.68     25.02 o 
 -14  -2   2      101.05      111.81     23.01 o 
 -13  -2   2     2625.16     2430.94     50.57 o 
 -12  -2   2      628.80      803.40     28.49 o 
 -11  -2   2        2.93        4.79     10.49 o 
 -10  -2   2       79.90      158.03     11.60 o 
  -9  -2   2      119.06       74.76      9.82 o 
  -8  -2   2     2505.83     2028.46     24.80 o 
  -7  -2   2      209.04      104.06      8.39 o 
  -6  -2   2     4146.56     3678.80     33.56 o 
  -5  -2   2    17623.52    15628.20    102.50 o 
  -4  -2   2     6195.12     8113.01     54.88 o 
  -3  -2   2    22590.34    20663.79    129.11 o 
  -2  -2   2    16936.15    26138.64    161.81 o 
  -1  -2   2     4315.79     8584.50     73.07 o 
   1  -2   2      858.91     1553.86     20.31 o 
   2  -2   2    21338.05    18108.09     86.03 o 
   3  -2   2    14817.84    23012.15    119.43 o 
   4  -2   2     7514.35     7166.76     39.45 o 
   5  -2   2       87.71      111.42      5.94 o 
   6  -2   2     1133.96      603.79     12.74 o 
   7  -2   2     1960.27     1362.19     17.22 o 
   8  -2   2        3.91       48.48      8.34 o 
   9  -2   2     7173.25     7442.25     58.39 o 
  10  -2   2       56.14       24.86     10.20 o 
  11  -2   2     1194.20     1111.97     22.74 o 
  12  -2   2     1629.87     1654.59     32.09 o 
  13  -2   2      832.72      766.65     25.87 o 
  14  -2   2      391.51      402.52     24.10 o 
  15  -2   2     1590.61     1529.01     48.02 o 
  16  -2   2      235.89      216.11     30.73 o 
  17  -2   2      847.65      935.44     53.86 o 
  18  -2   2        0.20       10.47     37.77 o 
  19  -2   2      149.33      150.17     74.68 o 
 -19  -1   2      237.24      190.05     51.31 o 
 -18  -1   2     2216.88     2287.65     93.57 o 
 -17  -1   2     2421.39     2582.60     79.57 o 
 -16  -1   2     2770.94     2819.60     65.16 o 
 -15  -1   2      194.94      222.58     25.53 o 
 -14  -1   2      293.85      380.68     26.36 o 
 -13  -1   2     6690.04     7185.00     87.59 o 
 -12  -1   2     2091.84     2216.93     43.38 o 
 -11  -1   2     7879.23     7673.77     64.86 o 
 -10  -1   2       66.83      136.07     10.91 o 
  -9  -1   2      211.33      178.08     10.20 o 
  -8  -1   2      125.13      148.45     12.15 o 
  -7  -1   2       16.15        0.96      7.16 o 
  -6  -1   2      125.28      144.19      7.99 o 
  -5  -1   2       57.53       28.24      6.01 o 
  -4  -1   2     1917.15     2775.21     20.96 o 
  -3  -1   2    14113.71    13401.87     85.72 o 
  -2  -1   2      975.23     1441.41     15.72 o 
   2  -1   2      437.04      567.38      8.09 o 
   3  -1   2     4472.12     4081.10     25.60 o 
   4  -1   2     6449.66     7323.75     44.36 o 
   5  -1   2     7851.74     7483.92     51.61 o 
   6  -1   2       50.06      116.35      7.77 o 
   7  -1   2      195.12      254.50      9.32 o 
   8  -1   2     7515.55     7122.54     50.78 o 
   9  -1   2    11438.35    11805.33     78.48 o 
  10  -1   2    11678.60    12107.69     81.71 o 
  11  -1   2     2906.32     2964.11     31.97 o 
  12  -1   2      883.29      995.89     24.15 o 
  13  -1   2      533.69      611.66     27.22 o 
  14  -1   2      862.77      827.20     40.34 o 
  15  -1   2     1558.69     1639.84     50.63 o 
  16  -1   2       87.63       65.14     33.59 o 
  17  -1   2      100.06       64.60     38.06 o 
  18  -1   2       70.64       34.54     39.57 o 
 -19   0   2        0.16       29.49     46.54 o 
 -18   0   2       10.03       16.19     33.13 o 
 -17   0   2      678.17      640.87     53.34 o 
 -16   0   2       16.36       -6.69     23.23 o 
 -15   0   2     1323.67     1175.53     36.53 o 
 -14   0   2     1194.05     1214.65     39.77 o 
 -13   0   2       27.61       52.24     18.69 o 
 -12   0   2     5142.34     5451.90     60.01 o 
 -11   0   2      248.69      340.53     15.11 o 
 -10   0   2     1422.73     1149.44     20.40 o 
  -9   0   2     6138.96     5868.57     45.72 o 
  -8   0   2       32.56        6.02      6.37 o 
  -7   0   2      606.39      418.82     10.89 o 
  -6   0   2    10777.79    10159.58     62.74 o 
  -5   0   2     1779.35     2347.50     19.90 o 
  -4   0   2    91013.79    91337.85    481.53 o 
  -3   0   2    49749.06    48404.41    279.25 o 
   2   0   2     2025.45      951.28     10.83 o 
   3   0   2     7035.98     9726.95     66.34 o 
   4   0   2    51696.22    51199.51    314.25 o 
   5   0   2    23410.76    27170.75    169.86 o 
   6   0   2     4642.39     3342.11     30.03 o 
   7   0   2     1877.21     1352.04     15.99 o 
   8   0   2      878.76      863.72     14.18 o 
   9   0   2     8367.81     7711.91     63.24 o 
  10   0   2      692.50      725.91     18.43 o 
  11   0   2     9956.73     9172.38     76.52 o 
  12   0   2      569.68      645.00     21.33 o 
  13   0   2        9.33       10.54     14.85 o 
  14   0   2     4235.96     4299.64     79.07 o 
  15   0   2      820.54      646.96     46.59 o 
  16   0   2      286.20      391.26     52.76 o 
  17   0   2      640.04      777.06     59.08 o 
  18   0   2      573.77      543.03     56.17 o 
 -19   1   2     1494.96     1507.30    146.23 o 
 -18   1   2      519.56      555.78     42.78 o 
 -17   1   2     2185.65     2102.85     66.37 o 
 -16   1   2        2.73       10.64     19.62 o 
 -15   1   2      858.59      783.52     33.49 o 
 -14   1   2     9664.80     9742.09    109.39 o 
 -13   1   2    18141.62    18391.94    165.20 o 
 -12   1   2     7124.08     6938.98     71.49 o 
 -11   1   2      141.53      187.45     12.38 o 
 -10   1   2     3076.33     3177.11     34.13 o 
  -9   1   2    15230.18    15406.72     90.78 o 
  -8   1   2    10048.48    10367.40     66.25 o 
  -7   1   2     4476.88     4863.44     34.52 o 
  -6   1   2       20.76        9.97      4.67 o 
  -5   1   2    19279.04    20119.71    103.45 o 
  -4   1   2    30355.81    34320.61    165.31 o 
  -3   1   2     8081.23     9872.68     52.36 o 
   1   1   2       76.30        4.97      4.65 o 
   2   1   2      295.05      271.67     11.73 o 
   3   1   2        0.48       36.59      7.97 o 
   4   1   2      551.01      460.07     28.18 o 
   5   1   2      197.99      162.76     12.30 o 
   6   1   2       75.34      166.20     10.78 o 
   7   1   2      621.54      512.81     17.33 o 
   8   1   2     6622.69     7090.90     74.93 o 
   9   1   2    10014.13    10182.86     80.25 o 
  10   1   2     9646.17     9649.71     90.62 o 
  11   1   2     1277.70     1218.68     28.18 o 
  12   1   2     1034.23      990.90     37.10 o 
  13   1   2     3506.70     3738.05     94.11 o 
  14   1   2     8399.50     8381.06    116.81 o 
  15   1   2     4899.60     4808.74     98.39 o 
  16   1   2     1024.55      964.50     60.58 o 
  17   1   2      293.30      327.98     44.89 o 
  18   1   2      904.72     1036.99    108.07 o 
 -19   2   2      839.62      797.91     55.91 o 
 -18   2   2      188.36      300.75     37.10 o 
 -17   2   2       15.76       -2.13     21.43 o 
 -16   2   2     3064.89     3100.69     59.62 o 
 -15   2   2       39.17       70.06     20.74 o 
 -14   2   2        3.64        7.71     18.77 o 
 -13   2   2     5395.11     5696.54     73.62 o 
 -12   2   2     2235.70     2483.18     39.12 o 
 -11   2   2     1501.33     1280.85     21.73 o 
 -10   2   2    12713.74    13380.72     94.14 o 
  -9   2   2     3896.29     5215.35     46.15 o 
  -8   2   2    25633.25    24638.07    131.79 o 
  -7   2   2      829.99      631.61     12.07 o 
  -6   2   2     1677.99     1071.75     15.76 o 
  -5   2   2     2915.27     1820.15     16.86 o 
  -4   2   2     4539.98     6692.77     38.24 o 
  -3   2   2    20293.46    20057.51     96.46 o 
  -2   2   2    44536.02    39398.13    319.81 o 
   0   2   2    64338.21    68336.26    379.06 o 
   1   2   2      952.91      283.47     14.32 o 
   2   2   2      301.61     1740.96     35.08 o 
   3   2   2    48856.82    46646.97    562.77 o 
   4   2   2     8553.18    10122.86    125.21 o 
   5   2   2    21315.58    19806.19    232.16 o 
   6   2   2      419.46      312.74     24.39 o 
   7   2   2     2216.84     2685.94     49.96 o 
   8   2   2    19590.83    18109.09    206.95 o 
   9   2   2     4783.07     5371.91     82.37 o 
  10   2   2    13801.41    13143.88    128.97 o 
  11   2   2      856.16      916.36     25.18 o 
  12   2   2       52.24       39.35     21.68 o 
  13   2   2     3938.33     3683.91     78.36 o 
  14   2   2      753.94      702.56     39.18 o 
  15   2   2     1727.68     1739.42     58.79 o 
  16   2   2      183.28      204.28     35.66 o 
  17   2   2       35.22       37.37     32.63 o 
 -19   3   2      202.56      123.88     53.31 o 
 -18   3   2        0.88       30.70     26.72 o 
 -17   3   2       13.57      -25.02     25.02 o 
 -16   3   2        3.05       10.16     22.19 o 
 -15   3   2      531.42      432.23     28.12 o 
 -14   3   2      233.61      275.61     24.67 o 
 -13   3   2       37.95       54.48     18.03 o 
 -12   3   2     1990.03     2071.90     33.40 o 
 -11   3   2     6362.47     6708.02     58.91 o 
 -10   3   2    21158.37    20532.11    125.92 o 
  -9   3   2    20724.81    21335.54    118.05 o 
  -8   3   2     2606.66     1903.50     24.35 o 
  -7   3   2      101.16      114.33      9.52 o 
  -6   3   2     3753.87     4202.08     31.78 o 
  -5   3   2     3481.06     3498.26     27.54 o 
  -4   3   2     8540.21     9748.97     53.47 o 
  -3   3   2     1633.77     1059.64     12.81 o 
  -2   3   2    10979.85    12245.98     69.27 o 
  -1   3   2     9538.32    12838.00     72.15 o 
   0   3   2        9.98       -3.99      3.99 o 
   1   3   2      533.70      384.93     12.17 o 
   2   3   2     1223.99     1124.07     23.84 o 
   3   3   2     3131.11     2615.95     65.08 o 
   4   3   2      969.34      967.77     40.24 o 
   5   3   2      213.60      294.40     28.39 o 
   6   3   2      441.40      449.94     27.85 o 
   7   3   2     5396.82     5425.53    102.67 o 
   8   3   2     2268.84     2075.29     84.95 o 
   9   3   2     1502.30     1168.77     67.10 o 
  10   3   2      646.76      681.54     29.45 o 
  11   3   2        0.01      -13.18     13.18 o 
  12   3   2       46.01       44.19     22.24 o 
  13   3   2      949.77     1048.89     59.20 o 
  14   3   2      270.94      235.37     30.22 o 
  15   3   2      320.94      255.61     29.70 o 
  16   3   2        2.94      -22.87     34.45 o 
  17   3   2      258.14      220.58     38.06 o 
 -20   4   2      244.39      242.20     52.42 o 
 -19   4   2      652.60      698.56     47.26 o 
 -18   4   2      714.01      671.63     43.04 o 
 -17   4   2     4146.16     4473.97     82.28 o 
 -16   4   2      343.72      343.61     27.95 o 
 -15   4   2      865.30      813.70     35.49 o 
 -14   4   2     4095.04     4228.32     63.94 o 
 -13   4   2     2543.20     2742.94     49.56 o 
 -12   4   2     7601.94     7531.15     75.95 o 
 -11   4   2     4758.15     4615.70     46.44 o 
 -10   4   2     9130.92    10346.14     71.97 o 
  -9   4   2    40436.61    40622.06    216.51 o 
  -8   4   2    11735.48    14034.87     85.35 o 
  -7   4   2    19138.88    17827.35    100.75 o 
  -6   4   2     6347.71     4735.03     39.15 o 
  -5   4   2    15093.45    19898.97    113.53 o 
  -4   4   2    76929.23    77150.52    399.79 o 
  -3   4   2    52208.26    61343.36    306.67 o 
  -2   4   2    79932.81    81312.37    420.82 o 
  -1   4   2   104941.07   109186.92    564.79 o 
   0   4   2       20.61       -4.34      4.34 o 
   1   4   2    29911.29    26784.31    186.85 o 
   2   4   2     1348.21     2302.94     32.64 o 
   3   4   2       52.50       32.49     24.50 o 
   4   4   2     4931.07     3265.80    110.12 o 
   5   4   2       46.86      180.60     50.56 o 
   6   4   2     3020.18     2642.90     87.63 o 
   7   4   2     2842.52     2533.51     63.38 o 
   8   4   2     2508.61     3063.21     74.17 o 
   9   4   2    13525.36    13955.06    187.85 o 
  10   4   2      357.76      397.08     27.31 o 
  11   4   2      519.79      603.27     75.26 o 
  12   4   2     1001.93     1025.85     53.08 o 
  13   4   2      188.21      194.51     42.67 o 
  14   4   2     3372.14     3306.93    144.26 o 
  15   4   2      157.27      147.49     26.01 o 
  16   4   2      565.21      632.32     44.59 o 
  17   4   2      135.71      180.94     36.36 o 
 -20   5   2      578.51      615.26     57.45 o 
 -19   5   2       19.60       61.89     30.52 o 
 -18   5   2       81.69       96.27     29.72 o 
 -17   5   2      570.97      502.65     36.13 o 
 -16   5   2      522.01      427.95     30.60 o 
 -15   5   2     3608.23     3539.52     63.31 o 
 -14   5   2      354.18      425.82     27.31 o 
 -13   5   2     1124.65     1287.30     36.47 o 
 -12   5   2       61.42       83.58     14.75 o 
 -11   5   2        0.06       -9.80      9.80 o 
 -10   5   2     2040.06     2094.31     32.52 o 
  -9   5   2     5435.84     6876.22     58.73 o 
  -8   5   2     4694.67     4667.52     41.44 o 
  -7   5   2     2559.71     2995.69     31.30 o 
  -6   5   2     1503.44     1135.36     20.14 o 
  -5   5   2      152.23      270.44     11.62 o 
  -4   5   2      279.53      359.56     12.01 o 
  -3   5   2      939.67      976.01     13.98 o 
  -2   5   2     4521.95     5266.09     37.83 o 
  -1   5   2    17704.20    19004.31    105.03 o 
   0   5   2    13931.43    16580.28     97.87 o 
   1   5   2     5342.47     5122.73     40.62 o 
   2   5   2    28076.26    30010.04    229.99 o 
   3   5   2     7625.98     7172.14    110.10 o 
   4   5   2     6597.65     6749.59    251.05 o 
   5   5   2     7302.74     7393.68    275.75 o 
   6   5   2    14235.48    14530.14    469.18 o 
   7   5   2    15064.82    15187.75    351.40 o 
   8   5   2    13350.02    13345.81    256.00 o 
   9   5   2      168.64       54.14     35.43 o 
  10   5   2     1095.19     1152.93     76.30 o 
  11   5   2     7813.06     7405.60    185.34 o 
  12   5   2     8283.75     8178.29    155.58 o 
  13   5   2     4381.46     4025.37     86.51 o 
  14   5   2      309.16      229.35     38.78 o 
  15   5   2      167.76      143.88     34.76 o 
  16   5   2      774.86      747.96     55.56 o 
 -20   6   2      409.38      452.14     45.93 o 
 -19   6   2       69.41       29.94     28.03 o 
 -18   6   2     2586.77     2875.04     71.44 o 
 -17   6   2      650.39      646.75     39.31 o 
 -16   6   2      675.67      657.29     38.13 o 
 -15   6   2     1061.39     1148.63     40.53 o 
 -14   6   2     3373.98     3237.67     58.01 o 
 -13   6   2     6728.39     6553.82     85.19 o 
 -12   6   2       54.07       71.54     14.99 o 
 -11   6   2        0.70       12.35      9.98 o 
 -10   6   2    20516.95    20033.88    134.83 o 
  -9   6   2    10843.65    12776.55     88.51 o 
  -8   6   2    15512.50    14744.93     99.38 o 
  -7   6   2     1080.68     1004.33     21.61 o 
  -6   6   2     1227.86     1794.98     24.03 o 
  -5   6   2    25011.71    21119.76    133.14 o 
  -4   6   2     5517.61     7017.64     57.47 o 
  -3   6   2    23526.51    20941.55    122.54 o 
  -2   6   2    12120.55    11387.92     72.33 o 
  -1   6   2    11220.27    13267.52     78.07 o 
   0   6   2   191210.03   195825.20   1089.31 o 
   1   6   2    75722.53    84736.73    535.42 o 
   2   6   2    75775.20    75027.38    528.10 o 
   3   6   2        9.70       71.09     11.49 o 
   4   6   2     2531.02     3231.22     77.76 o 
   5   6   2    38585.55    37354.75    690.14 o 
   6   6   2     3296.55     3192.13     87.86 o 
   7   6   2     8708.99     8834.14    339.54 o 
   8   6   2     3128.41     2878.75    130.74 o 
   9   6   2      682.54      747.43     40.34 o 
  10   6   2     3274.21     3361.56    118.83 o 
  11   6   2        1.56       -3.43     42.55 o 
  12   6   2      123.99      136.52     51.02 o 
  13   6   2     1380.01     1497.13     53.35 o 
  14   6   2        4.48       -8.77     32.08 o 
  15   6   2     1037.74     1277.00     60.57 o 
  16   6   2       84.05      112.80     39.84 o 
 -20   7   2      149.55      132.35     34.98 o 
 -19   7   2       33.22        8.88     28.46 o 
 -18   7   2       19.77       90.26     29.72 o 
 -17   7   2       48.55       59.97     26.52 o 
 -16   7   2       10.11        6.05     23.14 o 
 -15   7   2      545.08      486.04     31.86 o 
 -14   7   2       42.24       44.55     18.08 o 
 -13   7   2     2819.21     2955.74     61.68 o 
 -12   7   2     1043.02     1061.88     30.61 o 
 -11   7   2     3200.34     3217.98     40.74 o 
 -10   7   2     3274.01     3622.10     41.05 o 
  -9   7   2     2037.14     1913.26     29.75 o 
  -8   7   2      742.39      999.73     22.07 o 
  -7   7   2      971.29     1547.60     23.80 o 
  -6   7   2     1773.90     2150.92     30.52 o 
  -5   7   2       55.12      133.82     12.21 o 
  -4   7   2      223.95      362.01     15.32 o 
  -3   7   2     3106.67     3178.12     34.32 o 
  -2   7   2     9622.36    10975.14     79.37 o 
  -1   7   2    32664.75    37189.19    213.01 o 
   0   7   2     3884.66     3870.09     42.71 o 
   1   7   2    13557.04    13475.86     97.45 o 
   2   7   2    23094.60    23730.61    189.53 o 
   3   7   2    19380.31    20955.51    195.88 o 
   4   7   2     1477.02     1639.94     52.28 o 
   5   7   2     1684.66     1488.63     55.56 o 
   6   7   2     1952.05     1923.38     63.87 o 
   7   7   2      603.17      704.49     34.74 o 
   8   7   2       21.98       13.37     23.53 o 
   9   7   2       88.93       99.87     41.28 o 
  10   7   2     6983.96     7020.31    180.69 o 
  11   7   2     7346.85     7612.46    196.50 o 
  12   7   2     6404.21     6429.15    241.89 o 
  13   7   2     1247.71     1148.76     48.37 o 
  14   7   2       56.77       60.18     32.37 o 
  15   7   2     3104.43     3300.71    148.16 o 
 -20   8   2      511.54      537.41     48.06 o 
 -19   8   2        0.00      -27.66     27.66 o 
 -18   8   2       74.59      -18.59     28.06 o 
 -17   8   2     1130.33     1358.52     54.56 o 
 -16   8   2       48.24       29.71     23.48 o 
 -15   8   2      815.32      819.62     35.65 o 
 -14   8   2     1606.75     1505.95     43.37 o 
 -13   8   2      250.42      261.42     25.33 o 
 -12   8   2     3132.63     2943.25     46.00 o 
 -11   8   2       42.20        7.74     11.35 o 
 -10   8   2     1325.16     1257.75     27.61 o 
  -9   8   2     8460.31     7867.06     69.37 o 
  -8   8   2     2004.17     2248.31     32.72 o 
  -7   8   2     9137.31     7910.22     73.89 o 
  -6   8   2       49.72      249.53     14.28 o 
  -5   8   2      638.95      505.70     16.79 o 
  -4   8   2       72.64       49.82     10.68 o 
  -3   8   2     2271.60     1939.89     27.18 o 
  -2   8   2       99.01       19.41     10.17 o 
  -1   8   2    38638.30    39446.52    252.44 o 
   0   8   2    26786.76    30783.47    205.25 o 
   1   8   2    36999.29    36487.24    236.96 o 
   2   8   2      545.92      500.30     14.98 o 
   3   8   2     3014.79     3578.49     37.52 o 
   4   8   2    29357.41    28386.11    245.44 o 
   5   8   2     8097.68     8347.53     92.39 o 
   6   8   2    11275.48    10762.99    151.60 o 
   7   8   2     1035.23      967.17     65.85 o 
   8   8   2     1073.04     1123.56     69.97 o 
   9   8   2     6511.26     6466.16    244.88 o 
  10   8   2     2081.58     1829.84    102.32 o 
  11   8   2     1126.40     1259.59     90.31 o 
  12   8   2      316.20      390.18     54.95 o 
  13   8   2        4.99      -13.61     26.49 o 
  14   8   2      306.21      260.82     51.35 o 
  15   8   2      249.56      296.32     61.73 o 
 -20   9   2       56.87       17.54     33.83 o 
 -19   9   2       73.71       53.43     34.31 o 
 -18   9   2      766.88      714.45     46.64 o 
 -17   9   2     2464.14     2254.26     64.90 o 
 -16   9   2     3144.36     2999.77     60.75 o 
 -15   9   2     1930.46     2048.94     59.50 o 
 -14   9   2      515.66      519.06     29.89 o 
 -13   9   2     2465.13     2255.12     50.42 o 
 -12   9   2     2551.43     2485.80     47.96 o 
 -11   9   2     2483.27     2593.34     39.43 o 
 -10   9   2      386.55      511.45     22.24 o 
  -9   9   2      879.85      891.19     27.03 o 
  -8   9   2        8.15       94.09     27.21 o 
  -7   9   2      523.95      583.68     22.26 o 
  -6   9   2     1453.34     1397.42     27.44 o 
  -5   9   2     2404.92     3140.69     38.10 o 
  -4   9   2     1196.51     1467.28     25.03 o 
  -3   9   2     4283.57     4140.13     44.74 o 
  -2   9   2    11049.72    11661.74     86.11 o 
  -1   9   2     1806.99     1764.08     25.77 o 
   0   9   2     3856.31     3851.97     39.43 o 
   1   9   2     3530.52     3858.82     49.70 o 
   2   9   2    14471.52    15592.64    119.41 o 
   3   9   2    13712.48    14201.97    112.34 o 
   4   9   2     3807.34     3926.45     45.12 o 
   5   9   2      591.36      654.27     22.37 o 
   6   9   2     1209.17     1304.29     49.90 o 
   7   9   2     2803.40     2956.78     67.99 o 
   8   9   2     1885.91     2063.48     66.10 o 
   9   9   2      449.09      580.84    120.38 o 
  10   9   2       23.80       45.01     33.27 o 
  11   9   2       15.76       -2.71     45.44 o 
  12   9   2      620.99      567.50     41.52 o 
  13   9   2       73.87       66.99     32.72 o 
  14   9   2      779.87      979.51     90.54 o 
 -20  10   2        1.10      -21.90     33.72 o 
 -19  10   2      628.61      711.58     53.35 o 
 -18  10   2      188.74      236.43     35.74 o 
 -17  10   2      473.83      517.00     37.29 o 
 -16  10   2     2227.34     2222.51     57.75 o 
 -15  10   2       16.95       -0.50     22.38 o 
 -14  10   2      833.41      692.69     32.89 o 
 -13  10   2     5057.91     5115.29     74.02 o 
 -12  10   2      974.59     1045.17     36.85 o 
 -11  10   2    13090.33    13142.92    123.43 o 
 -10  10   2     3053.87     2704.09     43.77 o 
  -9  10   2       11.93        1.08     13.80 o 
  -8  10   2    20181.58    19130.34    153.99 o 
  -7  10   2     6596.58     7271.42     73.00 o 
  -6  10   2     8219.29     7694.09     71.12 o 
  -5  10   2       76.47       10.27     10.70 o 
  -4  10   2      414.01      400.14     17.17 o 
  -3  10   2    18967.34    18967.64    139.40 o 
  -2  10   2     7371.54     8177.65     71.27 o 
  -1  10   2    13781.91    12800.43     96.78 o 
   0  10   2       11.03      108.76     14.17 o 
   1  10   2     1611.16     1429.25     28.33 o 
   2  10   2     4221.15     3556.93     39.93 o 
   3  10   2      566.76      620.73     20.10 o 
   4  10   2     2678.99     2677.42     40.87 o 
   5  10   2       81.80       61.30     15.84 o 
   6  10   2     2414.45     2450.35     61.21 o 
   7  10   2      346.65      447.37     34.79 o 
   8  10   2      899.76     1005.65     56.69 o 
   9  10   2     2211.81     2058.53     71.94 o 
  10  10   2       85.52       80.20     28.39 o 
  11  10   2      233.29      331.65     38.65 o 
  12  10   2       22.30       79.90     33.37 o 
  13  10   2      193.08      207.84     61.73 o 
  14  10   2       94.03      228.42     63.79 o 
 -20  11   2       22.67       -0.68     38.51 o 
 -19  11   2      547.64      463.89     52.01 o 
 -18  11   2     3062.16     2950.33     70.94 o 
 -17  11   2     3417.68     3349.48     74.01 o 
 -16  11   2      873.63      806.70     40.56 o 
 -15  11   2        2.26       12.86     20.40 o 
 -14  11   2     5061.08     4746.24     71.03 o 
 -13  11   2     6012.55     5756.94     78.08 o 
 -12  11   2    10405.70    10096.73    110.09 o 
 -11  11   2     8718.59     9078.18     93.25 o 
 -10  11   2      449.80      581.94     26.77 o 
  -9  11   2      577.07      653.18     28.03 o 
  -8  11   2     6493.71     6376.33     70.44 o 
  -7  11   2    15416.03    15568.10    131.80 o 
  -6  11   2     7597.14     7595.88     73.70 o 
  -5  11   2     2470.30     2542.58     38.93 o 
  -4  11   2        3.61      -11.78     11.78 o 
  -3  11   2     3935.04     4073.34     49.31 o 
  -2  11   2     1817.68     1955.98     33.60 o 
  -1  11   2     4818.84     5307.78     59.72 o 
   0  11   2        0.51      -10.07     10.07 o 
   1  11   2      210.92      209.45     14.22 o 
   2  11   2     8213.63     7697.84     71.04 o 
   3  11   2     2680.35     2751.61     38.43 o 
   4  11   2     1794.43     1727.72     42.26 o 
   5  11   2      927.40      869.07     38.64 o 
   6  11   2     2337.91     2413.87     86.80 o 
   7  11   2     7933.10     8229.23    236.65 o 
   8  11   2     2747.65     3167.62     92.61 o 
   9  11   2     5841.68     5929.71    153.51 o 
  10  11   2      366.76      391.82    103.02 o 
  11  11   2        4.87       41.11     34.17 o 
  12  11   2      981.21      940.69    100.83 o 
  13  11   2      612.02      456.69     54.38 o 
 -19  12   2      253.72      286.53     43.57 o 
 -18  12   2        5.69        7.00     27.88 o 
 -17  12   2      726.77      796.57     46.23 o 
 -16  12   2      344.63      227.63     31.01 o 
 -15  12   2     2004.00     2054.85     55.96 o 
 -14  12   2      130.37      129.47     24.94 o 
 -13  12   2       32.27       31.06     21.12 o 
 -12  12   2     1453.91     1458.30     59.98 o 
 -11  12   2      912.99      990.14     34.82 o 
 -10  12   2     2444.09     2504.44     47.06 o 
  -9  12   2      161.76      181.25     20.69 o 
  -8  12   2     2259.45     2613.45     48.51 o 
  -7  12   2     6650.29     6367.52     73.04 o 
  -6  12   2       71.08       30.08     14.38 o 
  -5  12   2       11.19       -7.06     13.34 o 
  -4  12   2    13900.81    13403.32    118.66 o 
  -3  12   2     4190.20     4217.62     51.87 o 
  -2  12   2    12308.90    12181.85     99.80 o 
  -1  12   2      702.76      907.90     36.87 o 
   0  12   2        5.45       48.44     15.04 o 
   1  12   2     3375.47     3017.22     63.82 o 
   2  12   2     7270.60     7548.02    106.51 o 
   3  12   2     9726.82     9320.17    129.79 o 
   4  12   2     1152.93     1185.24     40.53 o 
   5  12   2     3418.59     3403.02     68.96 o 
   6  12   2     1332.47     1419.56     70.20 o 
   7  12   2       50.10       -4.77     36.29 o 
   8  12   2      625.95      610.89     59.66 o 
   9  12   2       34.77       12.22     52.47 o 
  10  12   2       40.08       59.31     68.94 o 
  11  12   2       85.30       72.53     99.80 o 
  12  12   2      148.95      194.60     39.61 o 
 -19  13   2       99.13      124.37     35.01 o 
 -18  13   2      231.30      210.14     35.15 o 
 -17  13   2      219.18      124.45     31.10 o 
 -16  13   2       13.64       -3.04     25.06 o 
 -15  13   2       45.50       55.51     25.04 o 
 -14  13   2      238.19      193.67     27.05 o 
 -13  13   2     2138.92     2150.03     56.21 o 
 -12  13   2      508.80      480.34     31.32 o 
 -11  13   2        5.88      103.54     20.20 o 
 -10  13   2     2453.11     2395.68     64.83 o 
  -9  13   2     9610.86     9398.25    102.56 o 
  -8  13   2    16042.29    16372.64    148.37 o 
  -7  13   2     6415.10     6253.21     83.63 o 
  -6  13   2      400.84      371.42     21.44 o 
  -5  13   2      722.13      775.44     30.08 o 
  -4  13   2     3265.66     3074.87     49.82 o 
  -3  13   2      881.38     1035.70     30.58 o 
  -2  13   2     1550.26     1507.20     38.43 o 
  -1  13   2     1616.28     1631.56     38.73 o 
   0  13   2     1072.68     1046.57     37.46 o 
   1  13   2       17.78       15.21     23.17 o 
   2  13   2      910.99      932.66     54.25 o 
   3  13   2       43.94        0.47     27.67 o 
   4  13   2       10.85      -22.57     22.57 o 
   5  13   2      355.71      409.82     35.16 o 
   6  13   2     1072.93     1153.76     50.38 o 
   7  13   2     1373.23     1347.88     67.53 o 
   8  13   2      680.97      665.64     52.08 o 
   9  13   2      151.10       90.36     40.66 o 
  10  13   2      436.18      405.46     55.24 o 
  11  13   2     1461.12     1633.13     91.64 o 
 -19  14   2      571.11      670.76     53.83 o 
 -18  14   2        1.35      -10.37     28.91 o 
 -17  14   2      156.35      153.91     41.81 o 
 -16  14   2      977.45     1018.95     50.81 o 
 -15  14   2     1274.12     1166.53     55.49 o 
 -14  14   2     1535.10     1530.64     54.34 o 
 -13  14   2        1.89      -20.17     20.17 o 
 -12  14   2        5.44      -20.71     20.71 o 
 -11  14   2     6411.09     6349.43     82.44 o 
 -10  14   2     1806.52     1711.53     46.28 o 
  -9  14   2     4962.61     4863.99     70.47 o 
  -8  14   2      452.64      545.04     30.34 o 
  -7  14   2       12.08       27.75     18.38 o 
  -6  14   2     3996.63     4014.40     63.94 o 
  -5  14   2      351.33      411.34     26.34 o 
  -4  14   2     2674.24     2680.73     55.12 o 
  -3  14   2      255.92      252.44     23.78 o 
  -2  14   2     1234.85     1142.28     53.45 o 
  -1  14   2      159.09      154.48     19.97 o 
   0  14   2      479.85      512.31     42.81 o 
   1  14   2      433.77      409.92     36.32 o 
   2  14   2     4332.85     4257.63     90.47 o 
   3  14   2      155.79      119.07     26.90 o 
   4  14   2      416.63      366.27     35.00 o 
   5  14   2     1298.10     1358.31     65.00 o 
   6  14   2      193.84      145.17     29.62 o 
   7  14   2     1701.16     1692.01     76.39 o 
   8  14   2      206.27      164.62     38.25 o 
   9  14   2       74.37       52.36     45.86 o 
  10  14   2       72.31       79.82     40.84 o 
 -18  15   2       35.29       41.59     35.81 o 
 -17  15   2     1076.62     1106.80     61.11 o 
 -16  15   2     1549.37     1566.92     69.22 o 
 -15  15   2      920.96      919.36     45.84 o 
 -14  15   2      710.93      681.36     40.84 o 
 -13  15   2       21.49        5.09     22.42 o 
 -12  15   2      172.55       99.04     28.40 o 
 -11  15   2       42.08       83.44     23.97 o 
 -10  15   2        2.30      -19.90     19.90 o 
  -9  15   2      647.35      636.76     37.04 o 
  -8  15   2       54.78        4.32     20.75 o 
  -7  15   2       13.56       20.68     23.45 o 
  -6  15   2     1231.61     1156.92     45.92 o 
  -5  15   2      780.13      786.93     41.18 o 
  -4  15   2      841.40      787.21     39.03 o 
  -3  15   2      661.00      641.85     34.69 o 
  -2  15   2      275.04      197.30     24.83 o 
  -1  15   2      122.70      110.41     31.09 o 
   0  15   2      100.82       71.77     28.01 o 
   1  15   2        0.36      -19.91     24.45 o 
   2  15   2       69.62       44.71     30.51 o 
   3  15   2       30.04       25.72     26.03 o 
   4  15   2        4.15      -23.74     23.74 o 
   5  15   2      234.75      198.68     34.49 o 
   6  15   2      249.45      223.69     33.46 o 
   7  15   2     1125.16     1080.10     71.84 o 
   8  15   2      119.84      182.56     43.83 o 
   9  15   2     1255.19     1250.32     89.54 o 
  10  15   2      225.07      293.72     41.85 o 
 -18  16   2     1353.63     1602.19     78.61 o 
 -17  16   2       70.12      151.34     38.25 o 
 -16  16   2      132.77      155.56     36.53 o 
 -15  16   2     2259.68     2303.46     73.22 o 
 -14  16   2     1008.16      828.60     47.92 o 
 -13  16   2     2347.41     2448.44     83.05 o 
 -12  16   2      602.52      654.23     40.21 o 
 -11  16   2      439.67      391.46     32.08 o 
 -10  16   2     5242.35     5255.86     99.88 o 
  -9  16   2      483.41      473.64     35.74 o 
  -8  16   2     1143.37     1166.84     49.55 o 
  -7  16   2     5159.52     5199.10     99.34 o 
  -6  16   2     3460.05     3214.49     87.21 o 
  -5  16   2    13722.43    13439.41    162.39 o 
  -4  16   2     1380.45     1350.44     52.46 o 
  -3  16   2     2512.92     2338.37     64.20 o 
  -2  16   2     3750.34     3870.32     87.67 o 
  -1  16   2      892.79      792.47     51.76 o 
   0  16   2     4864.39     4750.44    128.51 o 
   1  16   2      622.82      477.02     43.08 o 
   2  16   2     1659.49     1663.09     65.71 o 
   3  16   2      138.59       45.12     32.33 o 
   4  16   2      549.26      579.57     44.65 o 
   5  16   2      390.89      432.89     59.70 o 
   6  16   2      507.70      497.09     55.25 o 
   7  16   2      158.13      136.79     57.49 o 
   8  16   2      215.90      171.67     47.40 o 
   9  16   2       65.15       63.28     39.21 o 
 -17  17   2      730.06      832.85     62.56 o 
 -16  17   2     1353.66     1339.27     63.52 o 
 -15  17   2      198.41      135.70     35.23 o 
 -14  17   2        1.47       20.80     29.70 o 
 -13  17   2     1642.15     1634.35     62.72 o 
 -12  17   2     2384.52     2570.84     84.97 o 
 -11  17   2     2843.67     3092.19     75.59 o 
 -10  17   2      714.14      752.45     45.14 o 
  -9  17   2      329.94      232.95     36.85 o 
  -8  17   2      309.15      303.58     36.58 o 
  -7  17   2        0.03       18.11     27.92 o 
  -6  17   2        1.61       18.53     27.84 o 
  -5  17   2       64.58       54.12     27.37 o 
  -4  17   2       53.33       76.70     26.84 o 
  -3  17   2      243.89      319.04     39.12 o 
  -2  17   2      923.44      968.10     59.28 o 
  -1  17   2      588.56      534.79     49.20 o 
   0  17   2      218.69      218.29     38.88 o 
   1  17   2        0.67      -28.27     46.33 o 
   2  17   2        0.09        0.65     33.54 o 
   3  17   2        5.75       37.06     30.67 o 
   4  17   2       24.17       -7.93     37.81 o 
   5  17   2      202.24      253.63     44.26 o 
   6  17   2        7.25      -30.65     40.16 o 
   7  17   2      126.85       74.13     45.72 o 
 -17  18   2       64.58      127.24     52.29 o 
 -16  18   2      537.46      558.35     55.36 o 
 -15  18   2      427.20      353.76     48.15 o 
 -14  18   2     2515.71     3032.69    158.21 o 
 -13  18   2       15.72       31.59     37.27 o 
 -12  18   2      342.91      384.49     48.59 o 
 -11  18   2     1049.19     1184.13     75.36 o 
 -10  18   2       67.79       71.96     29.83 o 
  -9  18   2     2647.85     2637.64     78.66 o 
  -8  18   2      774.01      783.11     49.98 o 
  -7  18   2      322.21      241.08     37.08 o 
  -6  18   2     4028.22     4234.38     97.98 o 
  -5  18   2      558.34      460.88     44.34 o 
  -4  18   2      577.43      547.78     56.73 o 
  -3  18   2     2773.92     2856.64     98.79 o 
  -2  18   2     2038.88     2124.22     89.30 o 
  -1  18   2     7348.94     7239.35    195.13 o 
   0  18   2     1001.79      789.26     67.10 o 
   1  18   2     1073.18      916.63     68.59 o 
   2  18   2      751.40      871.84     83.76 o 
   3  18   2      895.48      872.26     63.20 o 
   4  18   2     1649.79     1641.91    102.13 o 
   5  18   2      334.65      278.66     46.68 o 
   6  18   2      313.68      210.03     54.92 o 
 -16  19   2        5.23       85.54     58.74 o 
 -15  19   2       89.26      135.68     61.49 o 
 -14  19   2      577.43      792.55     77.75 o 
 -13  19   2      574.17      555.17     59.81 o 
 -12  19   2      667.88      637.14     62.85 o 
 -11  19   2       13.93       57.48     34.99 o 
 -10  19   2       85.44      110.26     33.52 o 
  -9  19   2      828.91      940.49     56.29 o 
  -8  19   2      713.32      659.65     50.87 o 
  -7  19   2       91.97       69.87     32.77 o 
  -6  19   2        0.08      -31.56     31.56 o 
  -5  19   2      114.61      171.69     52.83 o 
  -4  19   2      108.42       54.36     47.40 o 
  -3  19   2        4.31       12.92     44.49 o 
  -2  19   2      297.33      391.66     62.77 o 
  -1  19   2      152.05      198.07     54.48 o 
   0  19   2      466.48      429.51     63.67 o 
   1  19   2        1.78      -19.57     41.45 o 
   2  19   2        7.05       16.98     39.00 o 
   3  19   2      778.15      753.69     64.43 o 
   4  19   2      640.32      473.81     69.20 o 
   5  19   2      558.16      504.16     56.09 o 
 -15  20   2      250.53      285.24     69.76 o 
 -14  20   2      119.50       96.38     52.14 o 
 -13  20   2      558.22      843.77    138.13 o 
 -12  20   2        0.79      -17.68     51.24 o 
 -11  20   2        0.95       -3.24     43.04 o 
 -10  20   2     1031.14     1115.04     73.94 o 
  -9  20   2      144.18      133.24     41.26 o 
  -8  20   2      541.26      549.73     49.77 o 
  -7  20   2       59.14       49.83     33.71 o 
  -6  20   2       12.49        5.35     58.98 o 
  -5  20   2      451.10      486.24     79.69 o 
  -4  20   2      522.73      553.42     72.63 o 
  -3  20   2       47.36        7.67     51.06 o 
  -2  20   2      265.59      169.51     53.13 o 
  -1  20   2       35.80       28.80     64.99 o 
   0  20   2        0.57      -12.81     45.00 o 
   1  20   2     1130.79     1257.75    126.97 o 
   2  20   2      872.09      777.93     67.71 o 
   3  20   2     1017.85     1044.90    117.75 o 
 -14  21   2        7.09       23.73     70.23 o 
 -13  21   2      430.05      369.58     73.79 o 
 -12  21   2      161.74       50.80     97.16 o 
 -11  21   2      501.96      654.26     90.21 o 
 -10  21   2      382.50      241.04     54.20 o 
  -9  21   2      596.64      599.40     69.61 o 
  -8  21   2       22.22      -10.57     63.18 o 
  -7  21   2       64.65      -13.52     60.91 o 
  -6  21   2      773.17      715.88    104.64 o 
  -5  21   2     1070.13     1045.41    199.61 o 
  -4  21   2      209.68      232.45     77.84 o 
  -3  21   2       73.76      137.92    137.87 o 
  -2  21   2      107.69       79.61     65.43 o 
  -1  21   2      161.93      273.44     76.95 o 
   0  21   2       64.49      -27.96     58.15 o 
   1  21   2       27.38       31.64     60.37 o 
   2  21   2      712.35      788.11     81.27 o 
 -12  22   2      175.16      263.42    129.51 o 
 -11  22   2      318.63      249.88    137.05 o 
 -10  22   2       84.88       37.54     59.47 o 
  -9  22   2      311.72      291.34     73.74 o 
  -8  22   2      139.99      -62.52     62.52 o 
  -7  22   2        0.60      -57.34     57.34 o 
  -6  22   2      217.65      262.22     83.66 o 
  -5  22   2        0.68       -3.58     66.74 o 
  -4  22   2      686.49      685.25    107.68 o 
  -3  22   2       54.72     -116.27    116.27 o 
  -2  22   2      500.32      540.60    103.92 o 
  -1  22   2        4.70      -55.67     55.67 o 
  -9  23   2        8.76      -23.32     58.22 o 
  -8  23   2      341.80      219.87     69.69 o 
  -7  23   2      104.00       14.38     69.11 o 
  -6  23   2      327.28      297.93     88.42 o 
  -5  23   2       52.62      126.72     77.76 o 
  -4  23   2       31.04      -26.96     64.15 o 
   4 -23   3       52.53       67.13     99.80 o 
   5 -23   3      296.84      283.45     90.18 o 
   6 -23   3       11.56      -64.82     64.82 o 
   7 -23   3      492.25      351.88    123.47 o 
   0 -22   3       78.77       51.59     73.47 o 
   1 -22   3      432.54      489.76     99.60 o 
   2 -22   3      133.03      266.20     86.35 o 
   3 -22   3       25.18      -24.05     64.64 o 
   4 -22   3        3.91       65.53     69.80 o 
   5 -22   3       72.82      157.79     83.34 o 
   6 -22   3       92.80       83.27     75.88 o 
   7 -22   3      232.16      213.08    163.60 o 
   8 -22   3       26.06      -14.02     85.40 o 
   9 -22   3       69.68      -45.86     56.55 o 
  10 -22   3       96.50       34.49     53.67 o 
  11 -22   3        7.48      -72.71     72.71 o 
  -2 -21   3        1.81        7.12     58.13 o 
  -1 -21   3      652.78      673.22     91.29 o 
   0 -21   3      216.54      137.97     74.42 o 
   1 -21   3      487.81      468.71     94.45 o 
   2 -21   3      174.75      316.18     82.79 o 
   3 -21   3      229.99      175.86     80.75 o 
   4 -21   3     1458.17     1940.63    156.42 o 
   5 -21   3     1003.00     1006.77    219.16 o 
   6 -21   3      699.70      781.07     98.19 o 
   7 -21   3        9.05       25.86     37.87 o 
   8 -21   3      172.72       88.10     46.82 o 
   9 -21   3     1631.78     1734.02    123.90 o 
  10 -21   3       12.61       25.39     51.68 o 
  11 -21   3      675.34      704.15     72.42 o 
  12 -21   3      190.04      246.29     81.55 o 
  -4 -20   3      517.23      578.27     68.80 o 
  -3 -20   3      294.37      302.41     68.76 o 
  -2 -20   3      659.98      618.38     69.71 o 
  -1 -20   3       19.45      -47.42     47.42 o 
   0 -20   3       80.10       90.85     55.30 o 
   1 -20   3      183.27      216.02     60.60 o 
   2 -20   3      224.85      194.95     71.17 o 
   3 -20   3       33.17      -17.41     50.25 o 
   4 -20   3       93.53       66.09     54.46 o 
   5 -20   3      847.37      915.05     66.57 o 
   6 -20   3      874.86      801.47     62.51 o 
   7 -20   3      338.65      373.09     45.52 o 
   8 -20   3      173.91      172.70     36.55 o 
   9 -20   3       31.40       75.25     52.28 o 
  10 -20   3      685.48      632.37     62.01 o 
  11 -20   3       27.80       18.46     44.84 o 
  12 -20   3       91.64       58.22     43.19 o 
  13 -20   3      100.02      113.30     59.72 o 
  14 -20   3      136.25       88.31     61.88 o 
  -6 -19   3      576.47      586.05     74.28 o 
  -5 -19   3        1.36       10.77     37.38 o 
  -4 -19   3        6.40      -11.39     41.10 o 
  -3 -19   3      965.45     1010.81     77.99 o 
  -2 -19   3       27.96        5.57     41.14 o 
  -1 -19   3      652.71      624.03     75.63 o 
   0 -19   3      218.04      238.28     58.56 o 
   1 -19   3      116.69      131.33     64.59 o 
   2 -19   3       95.08       41.55     47.74 o 
   3 -19   3      784.15      931.78     88.29 o 
   4 -19   3       68.61       51.75     32.05 o 
   5 -19   3     1230.81     1341.06     58.21 o 
   6 -19   3      289.92      291.44     47.48 o 
   7 -19   3      174.60      199.40     32.03 o 
   8 -19   3     3388.77     3643.39     82.15 o 
   9 -19   3      642.74      718.63     55.03 o 
  10 -19   3     2268.34     2695.39     89.21 o 
  11 -19   3      205.97      240.84     42.49 o 
  12 -19   3       16.41       12.88     36.83 o 
  13 -19   3     1614.49     1836.92     86.19 o 
  14 -19   3      293.86      292.10     67.88 o 
  15 -19   3      569.30      648.33     69.36 o 
  -7 -18   3        0.12       28.80     51.68 o 
  -6 -18   3      349.18      353.79     56.14 o 
  -5 -18   3      546.23      601.70     49.82 o 
  -4 -18   3      823.43      766.41     81.35 o 
  -3 -18   3      314.69      461.81     67.42 o 
  -2 -18   3       59.12       55.18     48.52 o 
  -1 -18   3        5.05       11.93     42.47 o 
   0 -18   3        7.19      -41.36     41.36 o 
   1 -18   3        1.92       96.61     49.05 o 
   2 -18   3       65.37        3.58     45.39 o 
   3 -18   3       24.35      -26.00     26.00 o 
   4 -18   3        9.43      -23.79     23.79 o 
   5 -18   3      599.37      655.84     39.41 o 
   6 -18   3      107.83       65.30     26.09 o 
   7 -18   3        8.31      -14.62     24.09 o 
   8 -18   3      327.80      405.45     37.01 o 
   9 -18   3     1791.53     1714.36     64.53 o 
  10 -18   3        1.51       76.99     34.01 o 
  11 -18   3       32.56       38.28     29.46 o 
  12 -18   3       81.47       79.05     33.65 o 
  13 -18   3      402.35      500.62     46.14 o 
  14 -18   3      156.22      216.93     38.35 o 
  15 -18   3        3.91       29.64     42.48 o 
  16 -18   3       39.85       21.20     41.92 o 
  -8 -17   3       89.91       78.59     41.84 o 
  -7 -17   3      103.19      127.09     43.55 o 
  -6 -17   3      473.53      437.09     41.90 o 
  -5 -17   3      108.22       61.69     31.52 o 
  -4 -17   3     3604.29     3707.39     97.90 o 
  -3 -17   3      452.26      573.60     49.36 o 
  -2 -17   3     1821.94     2015.26    133.90 o 
  -1 -17   3      783.01      657.23     83.13 o 
   0 -17   3      760.16      707.42     72.92 o 
   1 -17   3     5437.24     5516.02    142.03 o 
   2 -17   3     1115.80      945.04     64.49 o 
   3 -17   3     1129.44     1102.19     48.66 o 
   4 -17   3     1017.67     1085.05     45.96 o 
   5 -17   3       30.60       13.17     22.64 o 
   6 -17   3     1054.38     1063.94     47.47 o 
   7 -17   3      127.40      173.96     28.40 o 
   8 -17   3        1.32      -20.97     21.47 o 
   9 -17   3      853.43     1000.73     47.23 o 
  10 -17   3      797.37      666.25     43.11 o 
  11 -17   3      941.75      926.61     51.88 o 
  12 -17   3      376.59      504.93     41.02 o 
  13 -17   3      147.66      168.91     33.64 o 
  14 -17   3     1980.02     2275.88     79.15 o 
  15 -17   3      570.27      475.25     63.01 o 
  16 -17   3      137.67       86.27     42.92 o 
  -9 -16   3      403.88      291.69     45.82 o 
  -8 -16   3      697.66      639.99     57.15 o 
  -7 -16   3       19.31        5.42     28.94 o 
  -6 -16   3       17.23       -6.24     27.07 o 
  -5 -16   3      658.10      675.35     46.35 o 
  -4 -16   3      532.44      486.11     45.57 o 
  -3 -16   3      438.12      411.81     42.89 o 
  -2 -16   3       60.01       19.04     33.56 o 
  -1 -16   3      153.93      249.69     54.35 o 
   0 -16   3       36.19       58.94     33.59 o 
   1 -16   3       27.35       86.97     26.86 o 
   2 -16   3      127.77      131.22     26.13 o 
   3 -16   3      376.80      403.62     31.86 o 
   4 -16   3      120.91      141.25     26.69 o 
   5 -16   3      910.75      966.52     44.56 o 
   6 -16   3       17.38       49.38     24.39 o 
   7 -16   3     1314.57     1400.11     48.43 o 
   8 -16   3       22.73        2.52     21.40 o 
   9 -16   3       46.96       53.46     22.00 o 
  10 -16   3      519.10      564.56     37.10 o 
  11 -16   3     2921.35     3198.94     70.82 o 
  12 -16   3     1101.96     1192.66     53.50 o 
  13 -16   3     1333.17     1359.97     57.94 o 
  14 -16   3       60.06       98.17     30.54 o 
  15 -16   3      107.23      142.66     35.05 o 
  16 -16   3     1285.48     1256.61     70.66 o 
  17 -16   3      332.02      376.18     53.97 o 
 -10 -15   3      192.62      169.40     61.19 o 
  -9 -15   3       65.74       22.27     33.09 o 
  -8 -15   3        0.79       -8.15     31.29 o 
  -7 -15   3      311.85      426.78     36.36 o 
  -6 -15   3       80.27       19.02     26.03 o 
  -5 -15   3      747.21      840.95     50.13 o 
  -4 -15   3        0.57       18.57     27.29 o 
  -3 -15   3      276.63      394.47     37.41 o 
  -2 -15   3     1362.35     1234.17     59.85 o 
  -1 -15   3      817.36      774.73     43.23 o 
   0 -15   3    11173.38    11129.93    137.28 o 
   1 -15   3     4148.43     4242.65     77.44 o 
   2 -15   3     5646.95     5552.07     81.79 o 
   3 -15   3     1456.88     1467.54     44.83 o 
   4 -15   3     1363.73     1326.37     44.80 o 
   5 -15   3    12669.87    12926.52    131.00 o 
   6 -15   3     4777.94     4843.99     72.41 o 
   7 -15   3     6134.82     6108.55     83.54 o 
   8 -15   3      264.27      233.77     26.13 o 
   9 -15   3     1363.31     1562.78     49.05 o 
  10 -15   3     3660.57     3608.35     73.06 o 
  11 -15   3     1693.62     1506.22     54.29 o 
  12 -15   3      500.50      512.64     36.45 o 
  13 -15   3     1763.73     1884.95     70.58 o 
  14 -15   3      953.90      898.76     49.07 o 
  15 -15   3     2213.72     2328.33     82.21 o 
  16 -15   3       87.08       68.71     31.76 o 
  17 -15   3       11.45       80.60     40.94 o 
 -11 -14   3       48.59      -12.27     60.61 o 
 -10 -14   3      173.62       80.59     48.50 o 
  -9 -14   3       56.86      -29.81     29.81 o 
  -8 -14   3        9.70        3.16     29.69 o 
  -7 -14   3       20.88        6.09     23.03 o 
  -6 -14   3     1224.90     1197.43     61.25 o 
  -5 -14   3     1499.36     1443.03     52.92 o 
  -4 -14   3      741.30      756.49     43.69 o 
  -3 -14   3      371.19      423.71     36.18 o 
  -2 -14   3       21.88       12.25     22.43 o 
  -1 -14   3        3.42      -17.30     17.30 o 
   0 -14   3      188.16      182.87     30.40 o 
   1 -14   3      801.70      778.15     32.64 o 
   2 -14   3      500.02      415.15     26.35 o 
   3 -14   3     1196.09     1223.46     35.98 o 
   4 -14   3      771.62      765.79     32.69 o 
   5 -14   3      371.23      409.65     27.62 o 
   6 -14   3      259.07      306.89     26.20 o 
   7 -14   3       24.04        9.96     19.97 o 
   8 -14   3        2.78       19.74     20.45 o 
   9 -14   3     2431.44     2502.90     54.96 o 
  10 -14   3      591.87      690.68     38.55 o 
  11 -14   3     1365.22     1447.51     52.30 o 
  12 -14   3      469.60      465.43     37.34 o 
  13 -14   3        0.79      -21.04     22.60 o 
  14 -14   3     1076.54     1108.83     55.61 o 
  15 -14   3     2696.94     2926.65     75.83 o 
  16 -14   3     1799.88     1874.43     67.69 o 
  17 -14   3     1893.54     1823.44     67.24 o 
  18 -14   3       14.89      106.76     31.64 o 
 -12 -13   3        0.25       -8.92     38.42 o 
 -11 -13   3       42.65       12.42     42.85 o 
 -10 -13   3       67.88        4.56     30.72 o 
  -9 -13   3      242.07      239.11     39.50 o 
  -8 -13   3        4.33        4.78     23.16 o 
  -7 -13   3      769.55      815.61     42.11 o 
  -6 -13   3        4.14      -21.51     21.51 o 
  -5 -13   3     1166.93     1151.96     46.31 o 
  -4 -13   3      153.49      175.15     28.50 o 
  -3 -13   3      728.00      730.06     41.20 o 
  -2 -13   3       23.82       -0.46     18.15 o 
  -1 -13   3      378.94      497.27     25.59 o 
   0 -13   3      244.71      338.03     20.65 o 
   1 -13   3      567.18      566.50     27.86 o 
   2 -13   3       56.98       48.33     18.49 o 
   3 -13   3      577.15      588.08     24.42 o 
   4 -13   3     4562.92     4388.08     57.12 o 
   5 -13   3     3069.02     3160.69     53.48 o 
   6 -13   3     1945.34     1830.84     43.63 o 
   7 -13   3        0.64      -17.03     17.03 o 
   8 -13   3     2278.75     2283.84     49.53 o 
   9 -13   3     7197.30     7116.06     90.38 o 
  10 -13   3     3880.12     3863.86     72.03 o 
  11 -13   3     4802.81     4637.29     80.09 o 
  12 -13   3       11.32        4.89     21.55 o 
  13 -13   3       93.12       33.76     22.63 o 
  14 -13   3     2019.38     2105.09     64.23 o 
  15 -13   3      589.43      464.40     36.77 o 
  16 -13   3      481.45      511.64     39.16 o 
  17 -13   3      288.89      338.56     35.51 o 
  18 -13   3      455.62      340.80     46.25 o 
 -13 -12   3     2053.79     2298.68     92.68 o 
 -12 -12   3     1012.86      888.50     65.14 o 
 -11 -12   3     3138.18     3710.26    121.17 o 
 -10 -12   3      187.06      202.54     38.32 o 
  -9 -12   3      132.16       85.32     32.29 o 
  -8 -12   3     1429.53     1428.77     48.06 o 
  -7 -12   3     1274.42     1376.41     49.88 o 
  -6 -12   3      342.13      307.51     30.88 o 
  -5 -12   3       24.30      -20.63     20.63 o 
  -4 -12   3       13.95      -23.05     24.87 o 
  -3 -12   3     1673.69     1680.73     50.38 o 
  -2 -12   3      104.26       66.99     14.12 o 
  -1 -12   3        0.18      -12.74     12.74 o 
   0 -12   3     1565.03     1518.60     33.21 o 
   1 -12   3     8010.16     7532.25     80.53 o 
   2 -12   3     5140.02     5328.66     62.63 o 
   3 -12   3     4058.47     4038.82     53.32 o 
   4 -12   3      125.79       64.69     14.86 o 
   5 -12   3      508.77      392.32     23.37 o 
   6 -12   3     6435.04     6306.68     77.72 o 
   7 -12   3      208.17      176.66     20.28 o 
   8 -12   3      568.26      682.00     31.86 o 
   9 -12   3       43.96       56.98     19.98 o 
  10 -12   3     1592.27     1563.02     48.22 o 
  11 -12   3       74.20       57.96     21.84 o 
  12 -12   3        0.08      -18.14     20.10 o 
  13 -12   3       53.92       47.87     21.73 o 
  14 -12   3        0.09      -20.93     20.93 o 
  15 -12   3      171.28      128.93     31.55 o 
  16 -12   3       13.93      -15.99     24.51 o 
  17 -12   3        0.01      -26.65     26.65 o 
  18 -12   3        0.61       -4.86     30.56 o 
 -14 -11   3       88.06      146.47     48.28 o 
 -13 -11   3       85.91      171.47     44.56 o 
 -12 -11   3      324.61      404.83     49.90 o 
 -11 -11   3       40.83       53.50     39.38 o 
 -10 -11   3     1106.95     1277.50     56.42 o 
  -9 -11   3      671.21      652.70     42.19 o 
  -8 -11   3      934.62     1061.36     42.53 o 
  -7 -11   3       63.37       62.29     23.16 o 
  -6 -11   3     1213.74     1273.48     61.63 o 
  -5 -11   3        0.84       -1.98     27.96 o 
  -4 -11   3      376.97      253.40     21.36 o 
  -3 -11   3     3302.30     3089.58     46.38 o 
  -2 -11   3     3623.44     3865.08     46.71 o 
  -1 -11   3    20601.97    19677.66    156.25 o 
   0 -11   3      227.14      244.64     18.16 o 
   1 -11   3      163.90       75.76     15.47 o 
   2 -11   3    20779.91    20111.75    154.73 o 
   3 -11   3     2958.91     3253.66     44.42 o 
   4 -11   3    22481.59    22135.33    164.83 o 
   5 -11   3       33.04       16.47     16.14 o 
   6 -11   3     2742.87     2565.03     41.09 o 
   7 -11   3      854.72      950.58     28.05 o 
   8 -11   3     1366.85     1215.46     31.83 o 
   9 -11   3      159.17      178.72     17.64 o 
  10 -11   3     3134.48     2901.22     51.03 o 
  11 -11   3        0.52      -18.14     18.14 o 
  12 -11   3     3349.60     3555.64     67.42 o 
  13 -11   3      222.48      196.29     25.17 o 
  14 -11   3      133.08      183.32     26.77 o 
  15 -11   3      784.10      772.49     41.19 o 
  16 -11   3        0.53      -14.29     21.74 o 
  17 -11   3      612.72      764.80     45.45 o 
  18 -11   3        8.02       10.93     32.81 o 
 -14 -10   3     2100.65     1931.81     85.55 o 
 -13 -10   3     3662.54     3733.94    108.71 o 
 -12 -10   3     6248.05     6291.77    139.30 o 
 -11 -10   3      856.84      921.14     67.42 o 
 -10 -10   3        4.39      -23.49     23.49 o 
  -9 -10   3     8175.29     8063.98    117.01 o 
  -8 -10   3     9538.60    10102.84    130.38 o 
  -7 -10   3    15308.86    15611.73    166.78 o 
  -6 -10   3     2366.84     2753.60     52.95 o 
  -5 -10   3      112.07       72.86     18.58 o 
  -4 -10   3    11249.21    10913.70    123.57 o 
  -3 -10   3     5941.90     6142.06     60.96 o 
  -2 -10   3     4342.83     4303.41     44.35 o 
  -1 -10   3     1506.92     1637.15     36.63 o 
   0 -10   3     2619.94     2662.49     38.77 o 
   1 -10   3    17275.01    17236.54    139.34 o 
   2 -10   3    13911.24    14008.11    110.38 o 
   3 -10   3     4454.48     4841.58     55.73 o 
   4 -10   3     1915.21     1713.40     31.18 o 
   5 -10   3     6184.63     5746.27     61.56 o 
   6 -10   3    16633.85    17410.70    135.09 o 
   7 -10   3     4276.08     4507.45     53.06 o 
   8 -10   3     1169.85     1163.11     28.19 o 
   9 -10   3      778.60      774.33     24.62 o 
  10 -10   3        3.87       -9.99     14.30 o 
  11 -10   3      992.82      964.46     39.69 o 
  12 -10   3     1094.75     1101.53     40.11 o 
  13 -10   3     2469.63     2644.64     53.99 o 
  14 -10   3     3356.04     3187.65     61.29 o 
  15 -10   3      756.90      699.68     34.56 o 
  16 -10   3       39.95       30.92     24.98 o 
  17 -10   3      339.48      264.47     33.42 o 
  18 -10   3      792.05      746.76     53.76 o 
  19 -10   3      129.96      114.94     34.04 o 
 -15  -9   3        4.18      -26.78     34.84 o 
 -14  -9   3      200.44      225.78     45.76 o 
 -13  -9   3      535.45      496.29     51.06 o 
 -12  -9   3      131.71      159.17     34.60 o 
 -11  -9   3      592.22      673.22     40.39 o 
 -10  -9   3      982.08      981.50     44.14 o 
  -9  -9   3        8.28      -16.64     23.03 o 
  -8  -9   3     2138.01     2184.35     46.55 o 
  -7  -9   3       31.19        8.28     17.86 o 
  -6  -9   3     1066.65     1176.64     33.47 o 
  -5  -9   3     2307.76     2042.82     33.92 o 
  -4  -9   3      631.41      523.66     21.10 o 
  -3  -9   3       14.94      106.00     10.94 o 
  -2  -9   3     7838.40     6752.57     57.55 o 
  -1  -9   3      159.67      255.48     15.62 o 
   0  -9   3      869.42      624.91     21.37 o 
   1  -9   3    20215.82    19216.37    139.02 o 
   2  -9   3     4209.97     4562.51     47.65 o 
   3  -9   3    47799.24    46327.96    295.65 o 
   4  -9   3     1398.09     1652.69     28.29 o 
   5  -9   3    10035.05     9878.48     91.44 o 
   6  -9   3    11658.86    11358.02     96.13 o 
   7  -9   3     4500.16     4808.42     50.50 o 
   8  -9   3    29760.76    29321.02    192.32 o 
   9  -9   3      969.97     1113.05     28.08 o 
  10  -9   3     1262.88     1193.43     33.35 o 
  11  -9   3     5373.75     4995.57     65.96 o 
  12  -9   3     1121.81     1461.70     50.66 o 
  13  -9   3     3795.33     3898.66     64.61 o 
  14  -9   3        0.98        0.35     18.95 o 
  15  -9   3        0.65        6.15     22.58 o 
  16  -9   3     2130.82     2089.63     59.26 o 
  17  -9   3      306.87      257.75     31.52 o 
  18  -9   3     1341.99     1691.12     66.65 o 
  19  -9   3      224.74      279.75     37.14 o 
 -16  -8   3      199.75      283.23     58.03 o 
 -15  -8   3       28.07      -31.58     35.77 o 
 -14  -8   3        5.83      -34.29     34.29 o 
 -13  -8   3      879.84      815.87     56.34 o 
 -12  -8   3      470.31      436.18     40.80 o 
 -11  -8   3      277.91      268.49     26.06 o 
 -10  -8   3     3003.38     3223.78     64.93 o 
  -9  -8   3     6362.58     6503.10     78.40 o 
  -8  -8   3    11477.15    11948.59    120.79 o 
  -7  -8   3     7661.10     7989.63     80.74 o 
  -6  -8   3      669.39      593.14     19.43 o 
  -5  -8   3    20161.37    19985.06    151.63 o 
  -4  -8   3    28851.04    29259.60    218.67 o 
  -3  -8   3    31715.37    33717.11    218.55 o 
  -2  -8   3     9820.83    10500.96     76.12 o 
  -1  -8   3       13.13       92.52     10.99 o 
   0  -8   3     2406.51     2529.29     31.86 o 
   1  -8   3     8070.98     8557.55     69.87 o 
   2  -8   3     7809.22     7495.31     64.06 o 
   3  -8   3     1732.86     1791.60     27.34 o 
   4  -8   3     5306.34     5948.73     52.35 o 
   5  -8   3    17736.27    18906.05    140.12 o 
   6  -8   3     7690.13     7740.63     66.75 o 
   7  -8   3      461.71      586.17     20.51 o 
   8  -8   3       92.47      105.27     15.04 o 
   9  -8   3     2523.71     2615.99     37.92 o 
  10  -8   3     4318.58     4529.01     55.39 o 
  11  -8   3     3922.18     3833.41     55.32 o 
  12  -8   3     2437.72     2552.77     46.38 o 
  13  -8   3      601.61      512.48     27.19 o 
  14  -8   3      903.77     1040.84     42.04 o 
  15  -8   3      860.53      871.83     38.47 o 
  16  -8   3     2034.81     2059.87     55.81 o 
  17  -8   3      940.18      824.62     45.17 o 
  18  -8   3      796.34      712.85     46.72 o 
  19  -8   3      259.08      293.18     39.66 o 
 -16  -7   3       55.30      106.76     41.33 o 
 -15  -7   3       27.49       40.94     39.74 o 
 -14  -7   3      883.67     1059.86     62.79 o 
 -13  -7   3       33.11       61.82     30.22 o 
 -12  -7   3      674.23      732.02     58.59 o 
 -11  -7   3     4836.27     4805.95     80.28 o 
 -10  -7   3      230.40      206.07     23.44 o 
  -9  -7   3     6578.29     5998.15     71.46 o 
  -8  -7   3       35.21       68.78     13.98 o 
  -7  -7   3      232.50      223.20     14.87 o 
  -6  -7   3    21449.89    20528.63    152.66 o 
  -5  -7   3     3760.51     3993.84     44.21 o 
  -4  -7   3    38428.85    37069.12    250.12 o 
  -3  -7   3      392.71      183.61     10.65 o 
  -2  -7   3        3.87      185.95     11.34 o 
  -1  -7   3     4417.65     3171.74     33.59 o 
   0  -7   3        2.50       23.27     10.01 o 
   1  -7   3     3060.08     2414.44     28.62 o 
   2  -7   3     3915.34     3095.93     33.98 o 
   3  -7   3      223.00      159.77     12.20 o 
   4  -7   3    14232.13    12347.04     94.83 o 
   5  -7   3     3320.21     2835.81     36.64 o 
   6  -7   3     1884.13     2595.15     32.83 o 
   7  -7   3    27030.37    24703.10    162.64 o 
   8  -7   3    12832.56    13728.18     99.78 o 
   9  -7   3     7964.90     7348.17     69.57 o 
  10  -7   3     1580.63     1430.34     32.24 o 
  11  -7   3      981.81     1105.68     30.34 o 
  12  -7   3     6868.58     6825.84     75.76 o 
  13  -7   3     1315.31     1386.07     43.58 o 
  14  -7   3      884.18      911.25     37.50 o 
  15  -7   3      245.42      318.07     32.66 o 
  16  -7   3      199.16      138.31     24.22 o 
  17  -7   3      393.50      489.65     47.97 o 
  18  -7   3       56.46       60.99     29.99 o 
  19  -7   3        9.24       80.70     43.66 o 
 -17  -6   3     1157.92     1000.48     73.28 o 
 -16  -6   3     3040.73     2869.58    132.77 o 
 -15  -6   3     3497.17     3457.78    100.03 o 
 -14  -6   3     1110.64     1184.74     65.49 o 
 -13  -6   3       51.97       39.40     27.81 o 
 -12  -6   3     2442.12     2341.46     69.48 o 
 -11  -6   3     5053.43     5005.49     72.43 o 
 -10  -6   3     4088.35     4084.32     57.27 o 
  -9  -6   3        8.96       25.87     15.23 o 
  -8  -6   3      215.88      235.55     15.81 o 
  -7  -6   3     4393.09     4042.17     44.16 o 
  -6  -6   3      407.87      438.73     15.94 o 
  -5  -6   3      230.44      258.99     12.20 o 
  -4  -6   3    11744.13    12326.93     90.20 o 
  -3  -6   3     4134.79     4526.35     41.14 o 
  -2  -6   3      413.08      485.12     14.71 o 
  -1  -6   3      718.93      836.00     16.23 o 
   0  -6   3      657.71      637.29     15.14 o 
   1  -6   3    11361.50    10884.40     72.22 o 
   2  -6   3     1597.04     1523.05     23.67 o 
   3  -6   3     3682.70     3569.85     36.52 o 
   4  -6   3      171.78      280.02     13.43 o 
   5  -6   3     1277.49     1243.84     22.73 o 
   6  -6   3     1284.79     1599.22     24.73 o 
   7  -6   3      182.81      121.09     11.83 o 
   8  -6   3     8106.35     8473.66     66.96 o 
   9  -6   3     2781.45     3297.29     38.99 o 
  10  -6   3      338.27      312.47     16.60 o 
  11  -6   3      997.88     1003.78     27.09 o 
  12  -6   3     1580.78     1706.61     44.14 o 
  13  -6   3     5509.31     5664.17     76.48 o 
  14  -6   3     4111.34     4172.98     62.97 o 
  15  -6   3     1335.76     1306.74     41.07 o 
  16  -6   3        0.62        1.92     19.47 o 
  17  -6   3       93.50      163.56     26.45 o 
  18  -6   3      858.01      990.73     51.69 o 
  19  -6   3       75.09       89.37     45.11 o 
 -17  -5   3       98.15      189.98     55.93 o 
 -16  -5   3      511.05      535.72     51.54 o 
 -15  -5   3     2082.13     2313.94     83.65 o 
 -14  -5   3      786.19      777.18     48.51 o 
 -13  -5   3     1504.26     1498.76     47.26 o 
 -12  -5   3     1226.96     1171.28     38.53 o 
 -11  -5   3       45.75       94.70     20.35 o 
 -10  -5   3     7002.03     6347.88     67.48 o 
  -9  -5   3      390.96      400.96     18.21 o 
  -8  -5   3     1481.92     1140.85     24.95 o 
  -7  -5   3    15298.40    13573.30    103.24 o 
  -6  -5   3    13701.13    13961.63    100.20 o 
  -5  -5   3    33428.05    31969.89    196.49 o 
  -4  -5   3      512.91      580.83     17.38 o 
  -3  -5   3     2054.41     1253.03     19.53 o 
  -2  -5   3    17113.96    13710.31     92.64 o 
  -1  -5   3    14991.45    16334.04     98.27 o 
   0  -5   3    54477.86    47216.56    262.59 o 
   1  -5   3    15408.53    18244.43    105.44 o 
   2  -5   3    14436.47    13412.15     81.43 o 
   3  -5   3     4028.67     2470.95     29.68 o 
   4  -5   3    10551.69    13315.31    223.06 o 
   5  -5   3    63163.54    63553.84    324.44 o 
   6  -5   3     4029.92     5458.41     40.85 o 
   7  -5   3     4486.35     4309.00     36.26 o 
   8  -5   3    10720.88     9738.94     68.37 o 
   9  -5   3      832.50      934.41     20.79 o 
  10  -5   3     2187.51     2226.36     30.34 o 
  11  -5   3     3330.73     3182.17     45.48 o 
  12  -5   3      485.68      492.54     27.11 o 
  13  -5   3     3056.50     3001.43     51.01 o 
  14  -5   3      124.10      187.03     21.01 o 
  15  -5   3      376.08      384.47     24.94 o 
  16  -5   3      337.59      313.99     26.27 o 
  17  -5   3       25.25       49.12     26.20 o 
  18  -5   3      234.69      329.44     53.76 o 
  19  -5   3      111.39      138.98     58.19 o 
 -18  -4   3      627.34      643.16     65.19 o 
 -17  -4   3     1197.93     1069.08     64.20 o 
 -16  -4   3     2119.07     1944.21     74.38 o 
 -15  -4   3      572.77      685.75     46.07 o 
 -14  -4   3       92.57      137.56     23.73 o 
 -13  -4   3     4663.66     4510.25     74.90 o 
 -12  -4   3    13487.37    13170.13    130.95 o 
 -11  -4   3    13542.03    14294.60    131.77 o 
 -10  -4   3     7274.44     7844.75     70.93 o 
  -9  -4   3     1593.31     1533.18     24.73 o 
  -8  -4   3    15796.54    15232.45    113.69 o 
  -7  -4   3    14586.72    14077.60    101.98 o 
  -6  -4   3    20920.09    20457.27    135.90 o 
  -5  -4   3     3015.71     2963.14     31.18 o 
  -4  -4   3       56.65       61.01      7.77 o 
  -3  -4   3     9528.04     9889.44     66.71 o 
  -2  -4   3      376.53      504.53     11.19 o 
  -1  -4   3      144.75      152.04      7.08 o 
   0  -4   3     2582.52     2930.83     26.05 o 
   1  -4   3    13249.45    15941.73     92.16 o 
   2  -4   3     2402.46     2550.19     22.29 o 
   3  -4   3     1216.12     1578.48     18.21 o 
   4  -4   3       98.73      158.20      8.49 o 
   5  -4   3    10671.18    11647.89     68.23 o 
   6  -4   3    12273.99    13967.12     84.93 o 
   7  -4   3      134.63      179.23      9.98 o 
   8  -4   3     2357.96     2562.74     33.95 o 
   9  -4   3      505.12      601.58     17.37 o 
  10  -4   3      449.80      495.06     16.12 o 
  11  -4   3     2743.30     2678.29     41.44 o 
  12  -4   3     2362.20     2342.15     40.92 o 
  13  -4   3      759.61      743.71     28.90 o 
  14  -4   3      168.07      234.56     21.65 o 
  15  -4   3     1410.35     1360.43     37.17 o 
  16  -4   3     3478.40     3390.05     79.69 o 
  17  -4   3     4662.43     4755.62    108.12 o 
  18  -4   3     1430.47     1485.31    122.37 o 
  19  -4   3      280.04      401.31     74.70 o 
 -18  -3   3      286.58      407.00     96.63 o 
 -17  -3   3     1118.33     1087.25     70.60 o 
 -16  -3   3     2158.37     2221.29     73.70 o 
 -15  -3   3     1315.82     1419.55     47.23 o 
 -14  -3   3     1138.64     1107.09     42.34 o 
 -13  -3   3      106.84      116.59     22.26 o 
 -12  -3   3      160.69      156.38     17.65 o 
 -11  -3   3     4618.09     4968.53     51.89 o 
 -10  -3   3     5214.68     5396.53     54.64 o 
  -9  -3   3     2533.46     2117.18     29.21 o 
  -8  -3   3     3440.65     3007.66     33.13 o 
  -7  -3   3      659.03      801.75     18.15 o 
  -6  -3   3    11348.23     9814.02     71.39 o 
  -5  -3   3      351.50      205.09      9.82 o 
  -4  -3   3     2070.56     1649.41     19.66 o 
  -3  -3   3     3727.83     2534.35     25.32 o 
  -2  -3   3    27392.17    34599.68    193.19 o 
  -1  -3   3    92983.35    84554.00    470.16 o 
   0  -3   3    63957.23    81228.67    451.73 o 
   1  -3   3    12604.27    10396.45     59.79 o 
   2  -3   3    55156.16    53325.31    248.87 o 
   3  -3   3    57229.79    66834.82    314.94 o 
   4  -3   3    96312.00    98879.98    479.95 o 
   5  -3   3    20786.99    24514.87    126.18 o 
   6  -3   3    23837.24    23980.22    125.16 o 
   7  -3   3     4244.94     3294.62     31.53 o 
   8  -3   3     3007.34     3263.82     30.70 o 
   9  -3   3    31408.72    31018.46    178.20 o 
  10  -3   3     1229.78     1670.24     27.78 o 
  11  -3   3      553.52      627.99     21.95 o 
  12  -3   3     3637.16     3623.47     48.42 o 
  13  -3   3      489.93      494.47     23.79 o 
  14  -3   3     1911.17     1992.34     39.18 o 
  15  -3   3      408.20      457.02     27.75 o 
  16  -3   3       23.17      -25.31     25.93 o 
  17  -3   3     1472.12     1590.81     65.31 o 
  18  -3   3      126.31       49.54     45.44 o 
 -18  -2   3      710.95      675.58     56.53 o 
 -17  -2   3      547.54      541.82     47.07 o 
 -16  -2   3       58.11      195.36     28.43 o 
 -15  -2   3        9.64      -22.34     22.34 o 
 -14  -2   3      138.70      114.43     21.70 o 
 -13  -2   3      120.86      133.67     21.40 o 
 -12  -2   3      780.83      677.09     25.86 o 
 -11  -2   3        7.54       24.14     10.72 o 
 -10  -2   3      191.07      148.35     11.11 o 
  -9  -2   3     5735.46     5413.38     45.75 o 
  -8  -2   3     1559.42     1728.33     62.12 o 
  -7  -2   3     8726.14     7899.43     55.00 o 
  -6  -2   3     2044.67     2292.11     24.43 o 
  -5  -2   3        1.83       98.10      8.23 o 
  -4  -2   3     3090.24     4514.50     37.75 o 
  -3  -2   3    25363.10    28319.10    178.23 o 
  -2  -2   3     6621.43     5974.01     40.58 o 
  -1  -2   3      112.47       42.43      5.41 o 
   0  -2   3     6635.40     7823.70     50.04 o 
   1  -2   3     7628.79     8624.19     50.76 o 
   2  -2   3     9992.92    12064.60     64.36 o 
   3  -2   3       10.40       25.04      3.47 o 
   4  -2   3    13015.12    12929.10     68.11 o 
   5  -2   3    20093.80    22338.75    115.07 o 
   6  -2   3     2822.36     3036.58     26.15 o 
   7  -2   3       35.72       99.47      8.86 o 
   8  -2   3     2983.72     3118.04     40.54 o 
   9  -2   3     3500.47     3409.92     32.57 o 
  10  -2   3     1548.19     1568.70     23.58 o 
  11  -2   3        3.99        3.98     10.04 o 
  12  -2   3      373.68      269.09     16.91 o 
  13  -2   3        1.08       19.17     13.61 o 
  14  -2   3        6.82        7.01     18.04 o 
  15  -2   3        1.05       21.68     22.98 o 
  16  -2   3      559.75      492.77     36.23 o 
  17  -2   3     1432.04     1184.90     74.26 o 
  18  -2   3        9.82       43.16     39.69 o 
 -19  -1   3        8.82       63.15     56.01 o 
 -18  -1   3       10.78        4.90     33.13 o 
 -17  -1   3      302.00      244.77     32.55 o 
 -16  -1   3      204.93      146.70     31.89 o 
 -15  -1   3     1715.47     1679.55     43.25 o 
 -14  -1   3      189.43      224.47     22.30 o 
 -13  -1   3      521.29      516.99     27.38 o 
 -12  -1   3     5394.14     5732.37     66.63 o 
 -11  -1   3     2368.14     2589.94     34.37 o 
 -10  -1   3     5197.78     5014.13     45.59 o 
  -9  -1   3      247.57      319.19     12.85 o 
  -8  -1   3     6551.25     5295.96     41.22 o 
  -7  -1   3      839.27      499.20     13.13 o 
  -6  -1   3    15345.65    16652.05    110.87 o 
  -5  -1   3     5223.97     4270.64     33.85 o 
  -4  -1   3    14604.08    13088.38    103.68 o 
  -3  -1   3    21954.05    21992.86    136.39 o 
  -2  -1   3     1265.46      825.58     12.82 o 
  -1  -1   3    46114.32    45539.18    440.63 o 
   0  -1   3     2608.68     1376.93     20.22 o 
   1  -1   3   109446.41   108349.13    559.91 o 
   2  -1   3      655.52      296.85      7.92 o 
   3  -1   3    11147.03     9706.79     53.40 o 
   4  -1   3     2472.03     1304.85     20.42 o 
   5  -1   3      583.28      557.12     13.92 o 
   6  -1   3     8190.33     7077.79     49.23 o 
   7  -1   3     1867.97     2596.02     23.06 o 
   8  -1   3    19192.25    18838.99    107.77 o 
   9  -1   3        0.60       59.78      9.87 o 
  10  -1   3     3568.08     3459.92     32.42 o 
  11  -1   3     6558.96     6406.71     56.16 o 
  12  -1   3     1254.57     1292.03     31.44 o 
  13  -1   3     2425.97     2691.49     44.38 o 
  14  -1   3      293.32      301.56     25.75 o 
  15  -1   3      148.28       90.50     34.82 o 
  16  -1   3      835.57      740.50     49.80 o 
  17  -1   3      308.91      253.30     43.84 o 
  18  -1   3       30.56      -11.69     35.87 o 
 -19   0   3     2332.13     2329.85     98.07 o 
 -18   0   3     1005.03      978.50     50.85 o 
 -17   0   3     1581.98     1811.68     62.12 o 
 -16   0   3       50.36       67.20     20.72 o 
 -15   0   3     1651.42     1756.14     44.54 o 
 -14   0   3     9663.94     9773.98    109.73 o 
 -13   0   3     9464.41    10117.05    110.14 o 
 -12   0   3     1830.69     2026.68     36.53 o 
 -11   0   3      381.00      434.13     16.86 o 
 -10   0   3     2468.16     2929.79     33.89 o 
  -9   0   3     2655.97     2726.52     36.11 o 
  -8   0   3     2955.17     3415.45     32.88 o 
  -7   0   3     8945.52     9749.60     64.27 o 
  -6   0   3     2473.99     2746.00     25.41 o 
  -5   0   3     4624.60     3886.87     32.59 o 
  -4   0   3      535.01      751.18     11.96 o 
  -3   0   3      436.52      854.50     12.81 o 
  -2   0   3     2419.15     2392.89     19.20 o 
  -1   0   3       85.68       76.36      4.83 o 
   0   0   3       12.70       72.15      4.79 o 
   1   0   3      461.63      755.99      9.26 o 
   2   0   3     4153.57     5032.60     32.86 o 
   3   0   3     1492.19     1385.34     14.09 o 
   4   0   3     2224.45     2135.85     22.16 o 
   5   0   3      172.40       77.99      9.41 o 
   6   0   3       91.57       46.16      6.78 o 
   7   0   3     4674.87     4680.28     35.75 o 
   8   0   3     9808.73    10302.74     76.31 o 
   9   0   3    16108.99    16149.59    116.02 o 
  10   0   3     2374.45     2564.93     32.77 o 
  11   0   3      243.16      295.17     14.14 o 
  12   0   3     1964.86     1975.81     33.92 o 
  13   0   3     2929.82     2713.99     48.65 o 
  14   0   3     6270.43     6310.47     96.29 o 
  15   0   3     1410.88     1653.96     61.44 o 
  16   0   3      652.47      694.15     47.00 o 
  17   0   3      208.89      179.06     40.40 o 
  18   0   3     1220.91     1168.91     73.12 o 
 -19   1   3     1849.97     1937.59     78.17 o 
 -18   1   3       70.56       57.74     30.17 o 
 -17   1   3        9.88       -7.97     21.12 o 
 -16   1   3     2983.00     2799.58     57.02 o 
 -15   1   3      397.43      333.03     26.86 o 
 -14   1   3     1442.75     1425.12     43.21 o 
 -13   1   3     1744.81     1699.53     43.24 o 
 -12   1   3      984.57     1036.83     30.19 o 
 -11   1   3     1969.90     1993.69     25.51 o 
 -10   1   3       32.89       40.01      8.08 o 
  -9   1   3      885.15      545.84     15.62 o 
  -8   1   3     2439.90     2000.97     23.24 o 
  -7   1   3     1169.87      776.49     15.22 o 
  -6   1   3    18645.72    16114.76     97.43 o 
  -5   1   3      562.69     1503.38     17.08 o 
  -4   1   3    49573.27    51655.16    257.79 o 
  -3   1   3     7212.89    12497.20     73.63 o 
  -2   1   3    11311.29     8095.38     48.10 o 
  -1   1   3    18857.68    22365.21    112.90 o 
   0   1   3      239.37     1146.49     10.88 o 
   1   1   3    65101.96    65331.92    352.89 o 
   2   1   3    20777.51    29491.84    210.31 o 
   3   1   3    25094.74    21135.11    154.92 o 
   4   1   3      299.09      724.43     26.43 o 
   5   1   3     6512.30     4220.77     44.92 o 
   6   1   3       52.65        6.31      8.02 o 
   7   1   3     3057.85     3079.61     44.51 o 
   8   1   3     5800.91     5239.19     66.08 o 
   9   1   3       17.80       38.18     14.43 o 
  10   1   3     6745.57     6378.17     61.27 o 
  11   1   3      221.24      261.06     16.13 o 
  12   1   3      311.94      336.61     25.68 o 
  13   1   3      200.34      163.48     21.95 o 
  14   1   3       18.52       41.27     22.35 o 
  15   1   3      685.50      710.99     43.77 o 
  16   1   3       26.32       66.32     28.80 o 
  17   1   3       15.57       14.05     33.10 o 
 -19   2   3       38.60       11.42     33.64 o 
 -18   2   3     1046.30     1126.12     57.16 o 
 -17   2   3       13.66        6.03     21.40 o 
 -16   2   3       28.67      -11.08     20.09 o 
 -15   2   3     1891.16     1939.24     49.60 o 
 -14   2   3     4318.42     4529.81     70.33 o 
 -13   2   3     2790.82     2933.87     54.64 o 
 -12   2   3       27.46        3.70     12.45 o 
 -11   2   3     7626.89     8321.74     69.69 o 
 -10   2   3    37118.94    36651.28    217.98 o 
  -9   2   3    32088.41    34204.05    210.73 o 
  -8   2   3    15621.72    15045.31     82.21 o 
  -7   2   3     2516.50     3413.64     34.07 o 
  -6   2   3      274.96      356.28     16.37 o 
  -5   2   3    15319.93    17957.14    108.86 o 
  -4   2   3    12445.59    15231.52     84.49 o 
  -3   2   3    29463.37    32120.36    173.18 o 
  -2   2   3      973.79      702.58     10.56 o 
  -1   2   3     8177.21     8855.38     49.79 o 
   0   2   3     3298.42     3173.07     23.05 o 
   1   2   3      872.13     1053.06     10.84 o 
   2   2   3      887.02      839.39     15.35 o 
   3   2   3     3974.76     3627.16     67.37 o 
   4   2   3      593.77      601.46     29.60 o 
   5   2   3      106.46      137.01     18.33 o 
   6   2   3      221.64      190.17     19.86 o 
   7   2   3     1016.70     1061.99     40.95 o 
   8   2   3     1117.17     1162.40     35.90 o 
   9   2   3      419.94      513.83     23.16 o 
  10   2   3       44.61       31.31     18.42 o 
  11   2   3      729.93      769.21     22.88 o 
  12   2   3     4434.83     4617.11     79.34 o 
  13   2   3     5260.11     5040.90     92.25 o 
  14   2   3     2365.64     2216.23     63.61 o 
  15   2   3      659.74      704.47     42.02 o 
  16   2   3      141.85      146.61     50.94 o 
  17   2   3     1020.49      899.31     58.92 o 
 -20   3   3     1330.07     1511.06    101.08 o 
 -19   3   3        1.55      -33.30     33.30 o 
 -18   3   3      129.63       64.02     26.35 o 
 -17   3   3     3938.86     3860.79     71.88 o 
 -16   3   3      393.41      329.11     29.12 o 
 -15   3   3     2508.07     2426.85     53.98 o 
 -14   3   3     1093.15     1242.33     42.25 o 
 -13   3   3       69.58      103.61     19.70 o 
 -12   3   3     1038.16      950.71     28.01 o 
 -11   3   3     2160.56     1985.03     31.37 o 
 -10   3   3      227.77      493.75     17.51 o 
  -9   3   3    17312.35    17591.88     99.57 o 
  -8   3   3     4850.22     6274.98     46.65 o 
  -7   3   3    13465.19    12381.21     74.48 o 
  -6   3   3     3621.63     2561.59     26.16 o 
  -5   3   3     1270.53     2605.58     24.67 o 
  -4   3   3    23632.73    22103.23    116.42 o 
  -3   3   3    13798.22    20935.26    119.80 o 
  -2   3   3    22957.26    21448.76    118.11 o 
  -1   3   3     6554.67    11204.82     64.52 o 
   0   3   3     6650.95     4926.85     30.43 o 
   1   3   3       94.79      631.55     10.79 o 
   2   3   3     3691.39     3104.29     30.94 o 
   3   3   3     1125.02      422.29     29.07 o 
   4   3   3      578.54      115.65     29.12 o 
   5   3   3     1687.87     3088.58     63.27 o 
   6   3   3     1265.95     1817.40     65.85 o 
   7   3   3     2524.53     2013.10     55.69 o 
   8   3   3      928.40     1195.13     49.93 o 
   9   3   3     3815.62     3653.78     70.36 o 
  10   3   3       88.92       84.62     31.94 o 
  11   3   3     1080.72     1066.64     58.42 o 
  12   3   3      567.16      551.32     37.67 o 
  13   3   3      179.00      276.38     30.36 o 
  14   3   3     1725.77     1694.20     78.67 o 
  15   3   3      218.64      132.11     26.39 o 
  16   3   3      309.64      332.88     37.48 o 
  17   3   3      113.27      226.13     38.96 o 
 -20   4   3      110.47      118.98     40.89 o 
 -19   4   3      159.89      105.55     33.65 o 
 -18   4   3      332.71      214.08     32.25 o 
 -17   4   3     2370.58     2320.59     63.30 o 
 -16   4   3      542.65      498.90     32.80 o 
 -15   4   3     1300.67     1164.27     41.33 o 
 -14   4   3      321.35      349.84     27.35 o 
 -13   4   3      127.31       89.09     18.34 o 
 -12   4   3        2.12      -15.08     15.08 o 
 -11   4   3    10521.22    10653.73     84.80 o 
 -10   4   3     8332.32     7921.95     64.33 o 
  -9   4   3     3221.87     2966.68     35.76 o 
  -8   4   3      578.64      673.78     17.51 o 
  -7   4   3     2861.79     3338.76     34.62 o 
  -6   4   3    13064.34    12779.97     81.53 o 
  -5   4   3     1505.24     1280.56     19.02 o 
  -4   4   3      289.03      250.94      9.35 o 
  -3   4   3     8340.55     8398.47     55.62 o 
  -2   4   3      827.04      820.00     16.48 o 
  -1   4   3    37646.04    41413.29    218.56 o 
   0   4   3      309.46      385.06      8.16 o 
   1   4   3     2360.36     2323.62     25.43 o 
   2   4   3     5414.31     5259.98     70.00 o 
   3   4   3     4030.81     3635.22     88.44 o 
   4   4   3      135.48      258.55     42.18 o 
   5   4   3     2897.24     3229.28     80.19 o 
   6   4   3    11404.86    11743.96    194.07 o 
   7   4   3    10806.34    10685.18    244.15 o 
   8   4   3     5472.82     5432.37    108.07 o 
   9   4   3      242.10      228.91     28.91 o 
  10   4   3      299.26      343.00     42.67 o 
  11   4   3     1645.34     1567.30     78.82 o 
  12   4   3      488.86      407.88     44.39 o 
  13   4   3      744.44      704.70     39.78 o 
  14   4   3       64.05       35.47     25.52 o 
  15   4   3        1.64       -0.41     26.62 o 
  16   4   3       82.68       54.35     28.26 o 
 -20   5   3       77.82       34.76     42.52 o 
 -19   5   3       35.78       -1.61     26.97 o 
 -18   5   3     1307.50     1357.46     57.82 o 
 -17   5   3      433.82      424.03     38.34 o 
 -16   5   3     1483.50     1461.25     50.97 o 
 -15   5   3      700.41      751.67     35.32 o 
 -14   5   3      675.66      838.23     39.64 o 
 -13   5   3     3017.05     2815.15     50.85 o 
 -12   5   3      403.28      486.06     21.64 o 
 -11   5   3       40.71      107.01     14.37 o 
 -10   5   3    13407.17    13878.46    108.35 o 
  -9   5   3     4647.45     5675.92     49.71 o 
  -8   5   3    12334.71    12017.78     84.68 o 
  -7   5   3     1948.50     1523.38     27.75 o 
  -6   5   3      208.73      424.94     15.68 o 
  -5   5   3    23506.91    20855.01    134.09 o 
  -4   5   3    12345.70    15648.89     96.28 o 
  -3   5   3    15676.49    13879.07     82.08 o 
  -2   5   3      857.40      311.43      9.64 o 
  -1   5   3      631.91     1368.06     15.41 o 
   0   5   3    81684.92    77292.91    443.85 o 
   1   5   3    36925.07    42767.46    275.05 o 
   2   5   3    44205.98    43118.01    321.24 o 
   3   5   3      675.07      472.93     24.29 o 
   4   5   3      397.66      556.59     43.32 o 
   5   5   3    16753.21    15914.21    281.74 o 
   6   5   3     1984.73     2181.87     97.75 o 
   7   5   3     3671.22     3571.20     91.76 o 
   8   5   3     1106.57     1017.12     43.19 o 
   9   5   3       79.44       19.06     33.18 o 
  10   5   3     3056.28     2904.58     94.95 o 
  11   5   3        1.22      -24.58     32.31 o 
  12   5   3      439.96      596.83     72.05 o 
  13   5   3     1472.84     1476.42    107.10 o 
  14   5   3        1.96       -4.24     28.62 o 
  15   5   3     1635.08     1645.79     66.00 o 
  16   5   3       31.21      -25.65     30.80 o 
 -20   6   3       51.79       65.94     32.92 o 
 -19   6   3      537.82      576.67     47.02 o 
 -18   6   3     2757.28     2744.90     89.42 o 
 -17   6   3     2389.44     2322.98     63.08 o 
 -16   6   3     3063.42     2885.17     64.93 o 
 -15   6   3      151.84       93.41     24.42 o 
 -14   6   3      322.68      365.74     29.07 o 
 -13   6   3     7427.61     7080.59     82.08 o 
 -12   6   3     3063.46     3054.91     45.92 o 
 -11   6   3     7382.30     7063.69     69.34 o 
 -10   6   3     2108.43     2369.26     32.84 o 
  -9   6   3       70.39       57.72     11.28 o 
  -8   6   3       59.74       66.93     11.26 o 
  -7   6   3     1102.08     1142.64     25.95 o 
  -6   6   3      828.10     1183.04     25.48 o 
  -5   6   3     1607.37     1372.42     24.16 o 
  -4   6   3      983.65     1449.54     22.44 o 
  -3   6   3      569.95      621.90     14.93 o 
  -2   6   3    17245.54    20454.76    126.02 o 
  -1   6   3     8371.69     9764.47     69.02 o 
   0   6   3     2054.01     2481.91     25.48 o 
   1   6   3      478.52      634.29     38.06 o 
   2   6   3     8321.78     8373.35     70.74 o 
   3   6   3     6683.70     7367.58    156.12 o 
   4   6   3        7.54       12.06     18.98 o 
   5   6   3     1099.86     1156.06     35.78 o 
   6   6   3     4318.20     4905.80    240.76 o 
   7   6   3     2480.48     2269.76    174.91 o 
   8   6   3        0.65       19.44     32.94 o 
   9   6   3     2147.55     2490.48     87.17 o 
  10   6   3     7575.79     7841.25    166.24 o 
  11   6   3     6810.14     6824.39    157.36 o 
  12   6   3     6372.84     6496.23    351.59 o 
  13   6   3     1023.67      802.62     97.02 o 
  14   6   3        0.27      -16.17     29.39 o 
  15   6   3     1479.06     1504.22     97.98 o 
  16   6   3     1970.53     1356.09    104.95 o 
 -20   7   3       92.43       89.00     34.96 o 
 -19   7   3      127.97      123.04     33.80 o 
 -18   7   3       23.69      -28.69     28.69 o 
 -17   7   3     1010.79     1108.90     48.87 o 
 -16   7   3      173.34      150.01     26.93 o 
 -15   7   3        0.91       -8.85     21.02 o 
 -14   7   3     4361.01     4306.30     68.22 o 
 -13   7   3      611.72      620.21     30.63 o 
 -12   7   3     4085.99     4020.29     56.90 o 
 -11   7   3     2522.44     2288.40     33.68 o 
 -10   7   3      221.70      297.72     15.98 o 
  -9   7   3    11312.10    10898.92     85.69 o 
  -8   7   3        8.47       37.55     10.98 o 
  -7   7   3     5613.88     5160.26     47.42 o 
  -6   7   3     3179.85     2551.32     34.32 o 
  -5   7   3       66.87        4.82     10.92 o 
  -4   7   3    27593.81    27358.68    178.92 o 
  -3   7   3    18818.19    20413.23    131.32 o 
  -2   7   3     3029.55     3910.41     38.31 o 
  -1   7   3   141134.83   154037.19    838.07 o 
   0   7   3    52647.58    60449.27    375.38 o 
   1   7   3    75292.55    75326.51    492.81 o 
   2   7   3       16.80        1.35      7.92 o 
   3   7   3     2333.34     2940.04     34.66 o 
   4   7   3    47210.44    47006.34    592.50 o 
   5   7   3    12759.03    13562.65    299.41 o 
   6   7   3    16125.95    15797.74    415.68 o 
   7   7   3      836.64      695.51     49.95 o 
   8   7   3      257.85      242.73     56.28 o 
   9   7   3     8405.98     8458.81    171.83 o 
  10   7   3     1357.87     1305.81     75.64 o 
  11   7   3     2071.82     1975.03    115.58 o 
  12   7   3       17.20      -22.87     44.35 o 
  13   7   3       55.58       45.74     46.93 o 
  14   7   3      394.09      481.56     91.67 o 
  15   7   3        3.56      -24.69     43.21 o 
 -20   8   3       99.40      109.07     36.07 o 
 -19   8   3      438.17      491.92     44.59 o 
 -18   8   3      262.69      271.77     38.52 o 
 -17   8   3        3.64       16.95     26.00 o 
 -16   8   3      446.27      537.43     36.20 o 
 -15   8   3     1912.16     1925.13     52.43 o 
 -14   8   3     4491.77     4541.85     85.68 o 
 -13   8   3     2816.49     2791.38     55.27 o 
 -12   8   3     3647.72     3716.59     57.55 o 
 -11   8   3        7.83      -11.46     11.46 o 
 -10   8   3     3236.40     3414.38     44.36 o 
  -9   8   3     4893.65     4858.04     58.79 o 
  -8   8   3     4203.45     4617.76     51.10 o 
  -7   8   3      146.47      183.94     14.51 o 
  -6   8   3     2922.01     2994.18     37.70 o 
  -5   8   3      263.38      256.36     15.16 o 
  -4   8   3     1512.26     1507.18     24.86 o 
  -3   8   3     1046.96     1109.99     25.69 o 
  -2   8   3    15012.24    16117.61    120.20 o 
  -1   8   3     7573.29     8242.92     63.44 o 
   0   8   3     4369.64     4494.81     43.03 o 
   1   8   3      598.64      743.50     22.39 o 
   2   8   3    15276.42    15819.25    127.56 o 
   3   8   3    17372.56    17638.13    152.42 o 
   4   8   3     1981.29     2321.73     35.11 o 
   5   8   3      164.21      174.53     28.22 o 
   6   8   3      648.40      631.12     45.25 o 
   7   8   3     2048.42     2286.13     97.75 o 
   8   8   3      281.35      179.03     72.02 o 
   9   8   3      126.70      336.48     67.65 o 
  10   8   3      812.61      895.35     66.23 o 
  11   8   3     1971.09     2012.71    117.15 o 
  12   8   3     1383.13     1368.33    102.44 o 
  13   8   3      125.39       51.69     61.73 o 
  14   8   3     1095.04     1105.04    172.86 o 
 -20   9   3      170.24      103.51     36.80 o 
 -19   9   3      850.54      728.46     53.45 o 
 -18   9   3      206.71      280.11     43.99 o 
 -17   9   3        0.81      -26.14     26.14 o 
 -16   9   3     1491.59     1668.82     52.93 o 
 -15   9   3      519.58      553.81     34.73 o 
 -14   9   3       85.58       68.82     22.37 o 
 -13   9   3     5259.23     5251.11     77.05 o 
 -12   9   3      332.91      409.26     26.75 o 
 -11   9   3     3404.59     3406.25     46.02 o 
 -10   9   3     6625.49     6183.90     66.17 o 
  -9   9   3      665.83      774.93     30.16 o 
  -8   9   3    19430.09    18156.19    158.10 o 
  -7   9   3     2733.19     3052.54     42.44 o 
  -6   9   3     6868.26     5413.31     55.99 o 
  -5   9   3     1037.29      613.58     19.38 o 
  -4   9   3     1919.74     2533.02     34.17 o 
  -3   9   3     9359.04     8582.98     81.21 o 
  -2   9   3    10128.15    10685.89     94.85 o 
  -1   9   3     1618.30     1312.38     22.95 o 
   0   9   3    12320.37    12513.50    120.01 o 
   1   9   3       87.84       70.20     11.20 o 
   2   9   3      678.83      385.41     14.28 o 
   3   9   3    11521.67    11242.65     92.33 o 
   4   9   3       60.37       99.51     12.25 o 
   5   9   3     5615.92     5443.41     71.64 o 
   6   9   3     1205.59     1047.83     74.25 o 
   7   9   3      684.51      707.17     38.71 o 
   8   9   3     3987.30     4115.24    117.46 o 
   9   9   3     2460.86     1993.05    173.88 o 
  10   9   3     1055.03     1053.05    108.05 o 
  11   9   3        9.90       -0.46     75.11 o 
  12   9   3       45.44      -47.33     84.37 o 
 -20  10   3        9.00      -34.25     34.25 o 
 -19  10   3      263.97      247.84     55.82 o 
 -18  10   3     1149.06     1096.24     55.56 o 
 -17  10   3     1245.75     1189.46     50.56 o 
 -16  10   3      273.99      253.28     29.23 o 
 -15  10   3      151.94      158.52     24.64 o 
 -14  10   3      863.89      795.44     37.20 o 
 -13  10   3     1001.23      913.79     38.96 o 
 -12  10   3     4331.32     4100.33     67.67 o 
 -11  10   3    12316.12    12894.01    121.57 o 
 -10  10   3     4915.26     4993.14     69.95 o 
  -9  10   3     2468.13     2675.22     48.16 o 
  -8  10   3     2111.45     2362.34     42.66 o 
  -7  10   3     2885.04     3021.81     45.75 o 
  -6  10   3    10307.25    10457.70     88.40 o 
  -5  10   3     5581.82     5793.10     56.09 o 
  -4  10   3     1385.55     1660.48     31.23 o 
  -3  10   3       52.46       10.11     11.47 o 
  -2  10   3     2983.43     2995.83     42.87 o 
  -1  10   3    26008.37    27662.61    197.15 o 
   0  10   3     1742.47     1822.42     36.30 o 
   1  10   3     1426.30     1529.17     24.11 o 
   2  10   3    10986.38    11096.93     95.19 o 
   3  10   3     9072.38     9171.74     83.96 o 
   4  10   3     3238.77     3406.81     49.60 o 
   5  10   3     1628.68     1609.54     34.85 o 
   6  10   3     1736.06     1927.32     47.52 o 
   7  10   3     5947.67     6443.33    131.18 o 
   8  10   3     5847.48     6304.62    128.64 o 
   9  10   3     5346.27     5324.84    141.97 o 
  10  10   3      404.69      305.30     31.70 o 
  11  10   3      218.20      177.59     41.57 o 
  13  10   3      439.34      360.12     63.79 o 
 -20  11   3      191.24      267.13     48.92 o 
 -19  11   3      290.32      232.87     42.56 o 
 -18  11   3      242.95      247.37     32.22 o 
 -17  11   3     1489.39     1571.67     57.44 o 
 -16  11   3       49.50       22.78     22.92 o 
 -15  11   3     2146.27     2090.82     54.38 o 
 -14  11   3     1544.84     1595.95     50.61 o 
 -13  11   3       14.02      -21.15     21.15 o 
 -12  11   3     2350.62     2369.19     51.54 o 
 -11  11   3       91.84      161.10     21.77 o 
 -10  11   3       19.23        7.51     18.86 o 
  -9  11   3     7263.44     7036.81     81.83 o 
  -8  11   3     6839.64     6911.00     76.33 o 
  -7  11   3     7473.09     7030.38     72.56 o 
  -6  11   3      586.53      463.37     20.48 o 
  -5  11   3     2764.44     3096.12     40.76 o 
  -4  11   3    28830.69    26178.47    193.35 o 
  -3  11   3    10209.79    11145.58     96.27 o 
  -2  11   3    14413.47    14324.55    123.77 o 
  -1  11   3       19.07       54.65     14.67 o 
   0  11   3       84.95      114.46     13.88 o 
   1  11   3     2408.77     2110.22     35.37 o 
   2  11   3     5057.46     5176.98     57.63 o 
   3  11   3     4198.26     3957.17     53.60 o 
   4  11   3      643.87      667.40     30.62 o 
   5  11   3     2259.90     2427.05     57.33 o 
   6  11   3      426.30      392.65     33.38 o 
   7  11   3      636.60      717.91     52.81 o 
   8  11   3        0.12        3.84     34.98 o 
   9  11   3       70.91      168.33     47.44 o 
  10  11   3        4.14      -24.77     24.77 o 
  11  11   3       89.84      105.98     33.47 o 
  12  11   3      136.85       43.21     51.45 o 
  13  11   3        0.31      -51.45     51.45 o 
 -19  12   3      395.63      322.17     38.76 o 
 -18  12   3       70.18       68.06     30.35 o 
 -17  12   3       23.27       40.80     27.59 o 
 -16  12   3        7.77      -18.71     23.87 o 
 -15  12   3     1087.45     1135.36     43.99 o 
 -14  12   3        7.18      -19.82     19.82 o 
 -13  12   3     4553.32     4555.40     74.08 o 
 -12  12   3     1298.75     1188.96     40.91 o 
 -11  12   3     1453.02     1752.67     44.00 o 
 -10  12   3     1629.04     1527.73     43.00 o 
  -9  12   3     3772.56     4182.00     62.14 o 
  -8  12   3    12852.18    12899.99    129.75 o 
  -7  12   3    11115.79    11447.29    102.51 o 
  -6  12   3     5363.12     5175.56     60.41 o 
  -5  12   3      457.17      449.73     24.14 o 
  -4  12   3      328.20      333.49     20.70 o 
  -3  12   3     2849.46     2934.11     43.84 o 
  -2  12   3     9159.58     9779.56     99.17 o 
  -1  12   3     5911.45     6422.11     74.58 o 
   0  12   3       25.40       17.86     17.03 o 
   1  12   3       32.54       28.45     21.32 o 
   2  12   3     6709.89     6594.48    107.49 o 
   3  12   3     2658.43     2732.25     64.93 o 
   4  12   3     1900.23     1970.33     46.30 o 
   5  12   3       42.58        5.19     21.32 o 
   6  12   3     6121.35     6742.49    229.15 o 
   7  12   3     4952.90     5048.15    150.22 o 
   8  12   3    10237.87    10659.93    308.67 o 
   9  12   3     1080.48     1151.85     68.34 o 
  10  12   3      432.99      481.87     50.93 o 
  11  12   3     2099.05     2284.29     93.84 o 
  12  12   3     4732.29     4911.97    205.78 o 
 -19  13   3       26.13        5.71     32.81 o 
 -18  13   3       29.30        1.77     29.76 o 
 -17  13   3        0.11      -25.97     25.97 o 
 -16  13   3      472.08      505.17     38.64 o 
 -15  13   3      288.20      228.82     29.11 o 
 -14  13   3      831.89      880.13     40.86 o 
 -13  13   3      156.74      122.65     24.21 o 
 -12  13   3      540.95      442.11     30.15 o 
 -11  13   3     4772.70     4519.45     66.72 o 
 -10  13   3        1.33        7.57     18.48 o 
  -9  13   3       25.77       23.23     19.17 o 
  -8  13   3     2977.15     2803.29     50.93 o 
  -7  13   3      220.26      270.31     23.29 o 
  -6  13   3      471.45      443.27     21.73 o 
  -5  13   3      866.32      622.71     26.42 o 
  -4  13   3        0.84       -4.50     14.41 o 
  -3  13   3      641.58      559.82     26.64 o 
  -2  13   3      424.04      367.86     24.52 o 
  -1  13   3      111.14       90.93     17.64 o 
   0  13   3     4224.82     4641.73     84.47 o 
   1  13   3     2117.52     2042.43     70.63 o 
   2  13   3     7950.94     7447.24    143.52 o 
   3  13   3     1057.45      939.41     52.55 o 
   4  13   3     2617.10     2756.82     66.18 o 
   5  13   3     2086.04     2085.85    108.71 o 
   6  13   3      139.16      101.13     34.33 o 
   7  13   3     2944.52     2796.26     88.99 o 
   8  13   3      423.95      343.65     41.11 o 
   9  13   3        1.32      -19.99     27.27 o 
  10  13   3      186.07      184.35     46.56 o 
  11  13   3      104.94      204.03     50.18 o 
 -19  14   3      209.31      140.58     38.05 o 
 -18  14   3       22.33      -26.17     30.04 o 
 -17  14   3       17.38      -27.91     27.91 o 
 -16  14   3     1154.61     1114.20     50.03 o 
 -15  14   3      560.68      493.18     39.00 o 
 -14  14   3      322.54      328.13     30.72 o 
 -13  14   3      336.80      281.40     28.84 o 
 -12  14   3        8.89      -19.25     19.25 o 
 -11  14   3      162.75      183.84     23.70 o 
 -10  14   3      335.65      320.83     26.53 o 
  -9  14   3     1971.06     1981.11     47.39 o 
  -8  14   3       51.52       41.80     18.53 o 
  -7  14   3     1356.16     1245.91     41.65 o 
  -6  14   3        0.05      -16.05     17.25 o 
  -5  14   3      522.12      523.81     29.63 o 
  -4  14   3      623.69      650.96     32.78 o 
  -3  14   3     1974.52     2031.37     50.15 o 
  -2  14   3      155.89      148.79     21.60 o 
  -1  14   3      576.69      657.11     43.08 o 
   0  14   3      888.25      877.58     48.76 o 
   1  14   3       12.77      -13.61     35.05 o 
   2  14   3     1468.33     1391.91     66.47 o 
   3  14   3     2333.99     2426.47     78.67 o 
   4  14   3     1741.52     1725.97     56.98 o 
   5  14   3      229.56      176.25     40.36 o 
   6  14   3      156.34      117.06     36.79 o 
   7  14   3      262.16      262.98     42.36 o 
   8  14   3        5.75      -29.99     29.99 o 
   9  14   3      373.20      349.06     57.05 o 
  10  14   3      763.01      827.14     64.97 o 
 -18  15   3      950.09      874.93     60.58 o 
 -17  15   3       53.34       43.91     33.71 o 
 -16  15   3      172.19      141.81     36.71 o 
 -15  15   3     2366.89     2264.22     83.36 o 
 -14  15   3      591.07      494.16     39.90 o 
 -13  15   3     1737.68     1764.37     59.11 o 
 -12  15   3     1808.02     1804.94     58.33 o 
 -11  15   3      604.42      591.50     34.08 o 
 -10  15   3     4811.84     4919.23     78.57 o 
  -9  15   3       30.31        5.80     20.91 o 
  -8  15   3       60.17       64.97     23.51 o 
  -7  15   3     5308.16     5344.03     82.16 o 
  -6  15   3     2770.06     2916.79    104.95 o 
  -5  15   3     7333.52     7318.92    105.93 o 
  -4  15   3     1285.20     1296.36     47.26 o 
  -3  15   3     1628.98     1508.16     51.90 o 
  -2  15   3     1135.22     1161.87     52.59 o 
  -1  15   3      113.99      106.03     30.52 o 
   0  15   3     1442.86     1536.59     62.18 o 
   1  15   3       73.90      121.47     27.43 o 
   2  15   3      698.88      830.55     48.23 o 
   3  15   3      119.84      224.06     38.98 o 
   4  15   3      949.06      932.83     48.05 o 
   5  15   3       38.71       10.66     36.79 o 
   6  15   3     1310.51     1306.53     96.48 o 
   7  15   3        0.00       42.91     35.95 o 
   8  15   3        3.73      -31.93     33.96 o 
   9  15   3      176.41      161.34     47.34 o 
 -18  16   3      810.04      832.81     61.44 o 
 -17  16   3     1093.38     1121.18     62.94 o 
 -16  16   3     2319.91     2498.36     78.96 o 
 -15  16   3     1771.33     1803.01     67.31 o 
 -14  16   3      126.66      145.58     31.29 o 
 -13  16   3      579.13      581.48     41.68 o 
 -12  16   3     1529.47     1457.17     55.03 o 
 -11  16   3     2815.48     2964.53     62.10 o 
 -10  16   3     1895.80     2083.55     65.50 o 
  -9  16   3      734.73      796.39     43.01 o 
  -8  16   3      565.17      509.03     41.65 o 
  -7  16   3       16.81       58.85     25.72 o 
  -6  16   3      806.94      828.19     43.11 o 
  -5  16   3       72.59       36.42     25.35 o 
  -4  16   3        0.38       97.25     26.33 o 
  -3  16   3      176.95      201.40     32.55 o 
  -2  16   3       11.11      -27.11     27.11 o 
  -1  16   3      181.90      219.25     35.02 o 
   0  16   3       96.70      103.78     31.70 o 
   1  16   3        2.77       17.96     27.64 o 
   2  16   3      512.94      477.14     41.61 o 
   3  16   3     1590.66     1640.00     68.41 o 
   4  16   3     1028.43      934.46     54.48 o 
   5  16   3      592.61      568.87     48.97 o 
   6  16   3       48.63       33.81     42.96 o 
   7  16   3        0.02        3.42     38.36 o 
   8  16   3        4.26        2.24     40.71 o 
 -17  17   3       27.25      104.09     40.57 o 
 -16  17   3     1200.96     1211.23     60.93 o 
 -15  17   3     1339.34     1137.37     58.94 o 
 -14  17   3     3271.03     3449.05    103.02 o 
 -13  17   3        6.23        8.28     29.38 o 
 -12  17   3       80.44      108.08     32.33 o 
 -11  17   3     3423.47     3475.25     79.77 o 
 -10  17   3     1462.41     1373.54     68.05 o 
  -9  17   3     2787.10     2703.51     76.39 o 
  -8  17   3     1135.44     1139.56     56.08 o 
  -7  17   3     1011.52      983.30     52.50 o 
  -6  17   3     8463.92     8073.75    126.36 o 
  -5  17   3     1236.82     1107.70     54.40 o 
  -4  17   3     2145.71     1921.89     76.38 o 
  -3  17   3     1801.61     1783.03     82.41 o 
  -2  17   3     1813.54     2035.07     75.24 o 
  -1  17   3     9652.68     9795.29    172.84 o 
   0  17   3     2641.71     2423.08     80.13 o 
   1  17   3     2633.35     2541.23     93.75 o 
   2  17   3       79.13       95.87     35.79 o 
   3  17   3      263.86      238.42     42.10 o 
   4  17   3     2141.40     2302.45    221.23 o 
   5  17   3      421.25      309.09     42.83 o 
   6  17   3      898.78      926.58     74.77 o 
   7  17   3       67.11        7.26     42.88 o 
 -17  18   3      916.30     1090.92     86.33 o 
 -16  18   3      132.34      111.19     52.14 o 
 -15  18   3       27.32       31.49     37.48 o 
 -14  18   3      703.83      753.54     58.46 o 
 -13  18   3     2104.10     2229.00     94.95 o 
 -12  18   3     1645.72     1799.37     81.82 o 
 -11  18   3     1377.96     1488.79     87.91 o 
 -10  18   3        0.25      -28.39     28.39 o 
  -9  18   3      400.66      379.12     40.79 o 
  -8  18   3      320.81      388.21     39.13 o 
  -7  18   3     1001.23     1134.67     60.02 o 
  -6  18   3      309.70      287.21     37.22 o 
  -5  18   3      130.87       78.37     35.62 o 
  -4  18   3      164.37       74.19     38.01 o 
  -3  18   3        3.40       10.28     34.29 o 
  -2  18   3       20.17       66.43     40.26 o 
  -1  18   3        2.72       37.25     45.53 o 
   0  18   3        1.56      -27.22     56.43 o 
   1  18   3        4.73       19.77     35.59 o 
   2  18   3        3.17       11.14     35.42 o 
   3  18   3       54.89       78.21     38.39 o 
   4  18   3        0.08      -42.24     42.24 o 
   5  18   3      164.80      153.67     45.85 o 
   6  18   3       38.15       32.81     44.74 o 
 -16  19   3      249.65       44.01     63.49 o 
 -15  19   3      572.44      641.07     74.15 o 
 -14  19   3      436.06      400.34     64.78 o 
 -13  19   3      869.99     1000.76     82.66 o 
 -12  19   3       15.20      -33.56     42.99 o 
 -11  19   3      236.84       74.99     37.04 o 
 -10  19   3     2049.24     1944.72     83.40 o 
  -9  19   3      272.78      351.90     43.58 o 
  -8  19   3      644.38      687.12     51.80 o 
  -7  19   3      703.18      727.78     59.65 o 
  -6  19   3      738.16      628.86     65.30 o 
  -5  19   3      771.73      890.72     95.34 o 
  -4  19   3      200.47      164.86     43.36 o 
  -3  19   3      889.71      686.03    144.24 o 
  -2  19   3     2393.40     2292.31    119.30 o 
  -1  19   3      968.38     1024.02     98.16 o 
   0  19   3      405.57      377.61     64.27 o 
   1  19   3     1064.02     1287.72     93.06 o 
   2  19   3     1018.10     1080.30     76.78 o 
   3  19   3     2286.11     2376.85    139.67 o 
   4  19   3      803.66      537.96     69.96 o 
   5  19   3      731.53      907.11     83.28 o 
 -15  20   3      180.81      269.59     90.88 o 
 -14  20   3       16.15      -54.49     54.49 o 
 -13  20   3       29.24       22.15     54.06 o 
 -12  20   3      119.64       88.05     55.40 o 
 -11  20   3      303.22      181.37     52.03 o 
 -10  20   3      756.27      743.61     68.25 o 
  -9  20   3      640.07      723.23     60.81 o 
  -8  20   3      263.02      222.53     45.46 o 
  -7  20   3        8.09        3.41     44.19 o 
  -6  20   3       63.39       92.76     51.91 o 
  -5  20   3      353.63      385.97     66.72 o 
  -4  20   3       23.43        5.08     47.56 o 
  -3  20   3      141.33      179.93     52.39 o 
  -2  20   3        4.66       37.66     45.06 o 
  -1  20   3       12.63      -11.17     43.74 o 
   0  20   3       96.54       39.30     48.60 o 
   1  20   3      226.60      213.40    113.15 o 
   2  20   3      286.75      300.80     60.23 o 
   3  20   3      367.08      371.08     80.28 o 
 -14  21   3      978.97     1197.14    124.74 o 
 -13  21   3      132.91      150.27     63.46 o 
 -12  21   3      222.41      370.74    106.62 o 
 -11  21   3      750.06      580.39     89.98 o 
 -10  21   3      736.08      711.23     83.75 o 
  -9  21   3     2602.22     2899.17    127.91 o 
  -8  21   3      147.37      143.15     73.47 o 
  -7  21   3       33.92      104.08     65.43 o 
  -6  21   3      922.59     1050.40    120.75 o 
  -5  21   3      186.28      101.67     71.25 o 
  -4  21   3     1170.07     1353.43    129.40 o 
  -3  21   3      250.93      302.62     84.37 o 
  -2  21   3      115.89      102.91    102.89 o 
  -1  21   3        6.47       55.56     65.48 o 
   0  21   3      206.79       87.14     92.60 o 
   1  21   3        1.14      -19.17    123.47 o 
 -12  22   3      115.00      116.46     69.97 o 
 -11  22   3      202.42       26.36     79.57 o 
 -10  22   3       42.23       44.22     72.14 o 
  -9  22   3       24.51       60.81     70.59 o 
  -8  22   3      406.45      362.99    185.20 o 
  -7  22   3      501.31      422.02     92.39 o 
  -6  22   3      574.27      498.62    190.35 o 
  -5  22   3      359.64      603.72    113.18 o 
  -4  22   3       14.47      -26.84    145.08 o 
  -3  22   3       10.25        7.76     66.51 o 
  -2  22   3      426.80      465.95     91.64 o 
  -1  22   3        5.14       44.96     65.62 o 
  -8  23   3      133.98       18.21     71.93 o 
  -7  23   3      586.55      495.47    100.37 o 
  -6  23   3      135.11      -18.22     69.80 o 
  -5  23   3     2447.87     2605.73    300.44 o 
   5 -23   4        2.53       -1.25     70.47 o 
   0 -22   4        0.30        3.98     60.12 o 
   1 -22   4      494.26      525.15    101.58 o 
   2 -22   4        0.32       -2.24     66.89 o 
   3 -22   4        1.28      -52.83     62.11 o 
   4 -22   4      171.16      186.10    126.55 o 
   5 -22   4      170.14       39.16     72.02 o 
   6 -22   4      658.34      736.64    208.87 o 
   7 -22   4        0.38      -45.27     92.60 o 
   8 -22   4      266.55      472.82     82.23 o 
   9 -22   4       78.15      151.04     92.35 o 
  10 -22   4      137.16      200.19     70.95 o 
  -2 -21   4      133.39      206.62     67.19 o 
  -1 -21   4      274.71      160.98     67.53 o 
   0 -21   4       95.05       17.05     69.11 o 
   1 -21   4      295.61      287.53     85.52 o 
   2 -21   4        9.53       61.48     71.49 o 
   3 -21   4        3.01       95.69     72.75 o 
   4 -21   4      669.47      940.90    144.05 o 
   5 -21   4      232.57      156.67     79.40 o 
   6 -21   4      619.27      545.74     69.33 o 
   7 -21   4       43.96       -3.80     38.75 o 
   8 -21   4      164.31      126.50     47.89 o 
   9 -21   4       43.71       77.17     46.66 o 
  10 -21   4       57.16       38.32     42.66 o 
  11 -21   4        4.41       27.95     42.95 o 
  12 -21   4       12.66      -46.13     46.13 o 
  -4 -20   4      141.67       62.97     51.12 o 
  -3 -20   4      203.17      325.26     70.40 o 
  -2 -20   4      110.32       46.59     57.21 o 
  -1 -20   4      789.43      719.10     86.89 o 
   0 -20   4       19.17      -11.08     49.87 o 
   1 -20   4      472.52      549.58     75.18 o 
   2 -20   4       26.22        4.78     50.20 o 
   3 -20   4      777.94      889.84     92.53 o 
   4 -20   4       64.63       14.73     52.35 o 
   5 -20   4      310.83      411.07     48.91 o 
   6 -20   4      255.03      263.32     37.21 o 
   7 -20   4       35.27      -13.08     41.49 o 
   8 -20   4     1436.87     1553.11     71.97 o 
   9 -20   4        7.49       67.46     39.03 o 
  10 -20   4     1389.01     1440.71     84.07 o 
  11 -20   4      293.09      357.25     51.18 o 
  12 -20   4        0.34       -1.66     39.04 o 
  13 -20   4      532.93      754.76     77.57 o 
  -6 -19   4      460.62      410.70     57.13 o 
  -5 -19   4     1083.69     1117.04     76.04 o 
  -4 -19   4     1658.93     1738.65     88.95 o 
  -3 -19   4     1233.35     1239.67    157.97 o 
  -2 -19   4       46.66       67.66     47.00 o 
  -1 -19   4       27.97      -43.72     43.72 o 
   0 -19   4      546.94      474.73     69.91 o 
   1 -19   4      629.59      607.44     75.60 o 
   2 -19   4      112.02       51.92     51.06 o 
   3 -19   4        1.32      -37.99     37.99 o 
   4 -19   4      590.91      696.14     53.60 o 
   5 -19   4     1023.89      907.38     50.08 o 
   6 -19   4      207.10      150.37     30.68 o 
   7 -19   4       32.32        2.94     26.79 o 
   8 -19   4      319.05      319.28     38.95 o 
   9 -19   4     1074.71     1228.08     70.76 o 
  10 -19   4      207.29      237.94     42.19 o 
  11 -19   4      569.26      520.73     53.26 o 
  12 -19   4      154.53       48.08     36.79 o 
  13 -19   4        1.03       51.50     41.42 o 
  14 -19   4       18.86       23.07     43.44 o 
  -7 -18   4      560.40      793.84     78.90 o 
  -6 -18   4       41.33      108.97     40.41 o 
  -5 -18   4       40.25      101.26     42.11 o 
  -4 -18   4     2185.72     2392.67     95.80 o 
  -3 -18   4      842.26      812.39     69.92 o 
  -2 -18   4     2635.02     2661.03    131.50 o 
  -1 -18   4        0.04      -15.20     43.35 o 
   0 -18   4        6.46        6.64     45.27 o 
   1 -18   4     2053.20     1939.07    115.82 o 
   2 -18   4      237.08      159.26     42.98 o 
   3 -18   4     1285.35     1194.20     58.80 o 
   4 -18   4      303.35      286.52     33.61 o 
   5 -18   4      421.26      444.65     33.81 o 
   6 -18   4        2.37       -5.07     22.79 o 
   7 -18   4      885.59     1051.98     49.81 o 
   8 -18   4       16.10        2.55     26.71 o 
   9 -18   4     1252.39     1453.51     73.27 o 
  10 -18   4       55.36       64.16     34.08 o 
  11 -18   4      234.42      235.73     38.34 o 
  12 -18   4      660.15      868.36     61.83 o 
  13 -18   4      185.44      312.92     40.65 o 
  14 -18   4      786.32      824.77     59.88 o 
  15 -18   4        9.63       13.66     37.88 o 
  -8 -17   4       30.80       58.44     42.20 o 
  -7 -17   4      238.20      224.43     39.66 o 
  -6 -17   4      143.97      154.33     34.26 o 
  -5 -17   4      466.63      397.84     42.22 o 
  -4 -17   4      136.87      167.49     39.15 o 
  -3 -17   4       65.57       60.82     37.99 o 
  -2 -17   4        4.51       -1.97     34.66 o 
  -1 -17   4      577.68      556.95     68.02 o 
   0 -17   4      893.51      762.48     79.32 o 
   1 -17   4     1041.70     1132.10     65.18 o 
   2 -17   4      630.13      659.58     39.92 o 
   3 -17   4      274.72      296.03     30.50 o 
   4 -17   4      316.02      290.69     28.51 o 
   5 -17   4      109.70       94.16     24.58 o 
   6 -17   4        6.14        2.74     24.17 o 
   7 -17   4      487.72      477.01     41.63 o 
   8 -17   4     1038.89     1003.20     46.69 o 
   9 -17   4       28.60       29.50     25.33 o 
  10 -17   4      479.09      397.24     38.68 o 
  11 -17   4      347.26      370.38     39.49 o 
  12 -17   4     1266.31     1349.99     62.33 o 
  13 -17   4     1294.23     1429.39     68.75 o 
  14 -17   4      202.53      111.37     39.95 o 
  15 -17   4      141.50       74.10     39.68 o 
  16 -17   4      151.32      171.71     43.43 o 
 -10 -16   4       31.40       31.63     49.12 o 
  -9 -16   4      273.97      231.14     57.32 o 
  -8 -16   4       13.70       27.09     39.30 o 
  -7 -16   4        7.28       39.12     29.62 o 
  -6 -16   4        0.12        1.26     27.27 o 
  -5 -16   4     1284.07     1362.87     67.67 o 
  -4 -16   4      178.55       58.55     33.30 o 
  -3 -16   4     1743.99     1837.72     76.44 o 
  -2 -16   4      957.31      986.58     58.43 o 
  -1 -16   4      590.78      546.88     53.21 o 
   0 -16   4     7469.94     7404.62    183.83 o 
   1 -16   4     2345.10     2331.92     60.25 o 
   2 -16   4     3595.70     3492.26     67.81 o 
   3 -16   4      553.23      588.87     34.23 o 
   4 -16   4      129.94      120.60     26.11 o 
   5 -16   4     6326.02     6386.33    104.72 o 
   6 -16   4     1946.69     1786.23     62.95 o 
   7 -16   4     1435.06     1359.61     45.25 o 
   8 -16   4      584.76      751.38     45.24 o 
   9 -16   4      242.44      252.21     28.01 o 
  10 -16   4     1876.75     1993.89     61.84 o 
  11 -16   4        1.82       31.01     26.08 o 
  12 -16   4      139.86      173.30     33.06 o 
  13 -16   4     1482.01     1849.52     66.52 o 
  14 -16   4      588.11      542.40     48.29 o 
  15 -16   4      849.98      789.59     51.84 o 
  16 -16   4       42.65       48.49     36.64 o 
 -11 -15   4      419.19      375.14     62.41 o 
 -10 -15   4       56.20       34.76     37.33 o 
  -9 -15   4        7.51       48.45     37.92 o 
  -8 -15   4      427.26      507.64     41.60 o 
  -7 -15   4      452.76      529.38     38.29 o 
  -6 -15   4     1519.30     1517.56     57.87 o 
  -5 -15   4       78.52       39.44     27.04 o 
  -4 -15   4        4.75      -11.13     26.48 o 
  -3 -15   4       73.95       19.24     30.64 o 
  -2 -15   4       21.38       22.11     40.18 o 
  -1 -15   4      189.78      180.78     31.07 o 
   0 -15   4      188.83      212.69     26.28 o 
   1 -15   4      588.74      628.04     32.57 o 
   2 -15   4      133.07      133.45     22.48 o 
   3 -15   4      402.57      434.27     29.92 o 
   4 -15   4      225.17      245.38     26.92 o 
   5 -15   4      476.36      520.29     31.29 o 
   6 -15   4      134.60      207.65     28.01 o 
   7 -15   4      420.19      363.36     28.81 o 
   8 -15   4       59.96       91.16     22.26 o 
   9 -15   4        5.70       86.61     24.43 o 
  10 -15   4     1940.31     2008.32     63.54 o 
  11 -15   4      406.25      457.70     34.87 o 
  12 -15   4     1008.56      996.17     49.28 o 
  13 -15   4       58.74       17.11     26.27 o 
  14 -15   4      437.69      498.58     43.79 o 
  15 -15   4     2184.75     2463.36     96.20 o 
  16 -15   4      983.78      972.68     55.24 o 
  17 -15   4     1667.61     1631.47     76.16 o 
 -11 -14   4        7.50      -23.16     42.34 o 
 -10 -14   4       52.10       41.51     36.03 o 
  -9 -14   4       18.28       61.44     36.77 o 
  -8 -14   4       29.81       29.20     31.42 o 
  -7 -14   4      158.07      150.56     28.42 o 
  -6 -14   4       41.69        1.11     29.45 o 
  -5 -14   4      527.77      567.63     37.95 o 
  -4 -14   4      421.51      429.11     37.09 o 
  -3 -14   4     1503.01     1483.69     58.61 o 
  -2 -14   4      262.14      190.30     29.06 o 
  -1 -14   4     3850.00     3863.48     64.01 o 
   0 -14   4     1701.82     1857.24     42.18 o 
   1 -14   4     1595.58     1526.44     44.44 o 
   2 -14   4       38.51       42.37     19.30 o 
   3 -14   4     1401.95     1503.21     54.77 o 
   4 -14   4     8645.94     8855.08    106.49 o 
   5 -14   4     8551.56     9094.79    145.52 o 
   6 -14   4     5026.41     4972.83     72.54 o 
   7 -14   4      136.70      158.46     23.22 o 
   8 -14   4     1554.93     1674.86     48.89 o 
   9 -14   4     4080.40     4160.80     72.46 o 
  10 -14   4     4245.09     4077.33     76.85 o 
  11 -14   4     3702.11     3866.08     81.89 o 
  12 -14   4      162.97      154.10     28.03 o 
  13 -14   4      145.16      103.59     28.56 o 
  14 -14   4     2732.07     3086.68    113.34 o 
  15 -14   4     1181.29     1036.50     53.69 o 
  16 -14   4      355.55      377.74     39.69 o 
  17 -14   4      812.63      966.07     58.25 o 
 -12 -13   4        0.99       -1.46     44.31 o 
 -11 -13   4      857.28      799.86     72.87 o 
 -10 -13   4      831.18      861.14     59.02 o 
  -9 -13   4      775.08      963.06     62.93 o 
  -8 -13   4      543.16      592.76     38.71 o 
  -7 -13   4      645.09      664.00     41.61 o 
  -6 -13   4       37.63      -22.75     22.75 o 
  -5 -13   4      180.72      187.28     28.26 o 
  -4 -13   4     1219.66     1313.63     53.80 o 
  -3 -13   4      252.89      235.70     26.88 o 
  -2 -13   4     1447.40     1505.66     40.03 o 
  -1 -13   4      483.61      494.62     23.70 o 
   0 -13   4      236.18      235.22     19.27 o 
   1 -13   4       34.67       29.33     14.46 o 
   2 -13   4      588.26      571.87     25.48 o 
   3 -13   4     1357.79     1223.99     33.68 o 
   4 -13   4      204.06      286.59     23.38 o 
   5 -13   4     3012.73     3100.60     54.35 o 
   6 -13   4      229.41      258.24     23.58 o 
   7 -13   4       29.67       17.54     17.19 o 
   8 -13   4       37.59       57.32     20.34 o 
   9 -13   4      392.91      469.04     31.78 o 
  10 -13   4       10.76       44.42     24.43 o 
  11 -13   4       58.04       65.26     24.23 o 
  12 -13   4       19.81        2.17     22.03 o 
  13 -13   4      167.23       83.67     25.79 o 
  14 -13   4        1.35       22.84     27.83 o 
  15 -13   4      186.09      200.19     35.46 o 
  16 -13   4     1301.52     1214.95     52.51 o 
  17 -13   4       49.30       57.49     26.43 o 
  18 -13   4        4.93       21.57     46.01 o 
 -13 -12   4        8.83      -37.58     37.58 o 
 -12 -12   4      261.64      305.45     50.19 o 
 -11 -12   4       50.46       22.27     33.08 o 
 -10 -12   4      925.14      887.49     70.69 o 
  -9 -12   4      263.62      189.03     28.47 o 
  -8 -12   4     1642.17     1713.53     54.52 o 
  -7 -12   4      163.67       71.88     25.97 o 
  -6 -12   4      879.45      908.37     44.66 o 
  -5 -12   4       23.73       33.02     22.43 o 
  -4 -12   4      383.45      280.73     25.64 o 
  -3 -12   4     3198.34     3057.02     56.04 o 
  -2 -12   4       76.17       43.63     13.91 o 
  -1 -12   4     7161.07     6851.70     76.78 o 
   0 -12   4      353.63      443.04     20.48 o 
   1 -12   4      871.65      768.71     25.44 o 
   2 -12   4     6493.00     6434.70     67.34 o 
   3 -12   4      653.40      639.98     25.30 o 
   4 -12   4     2184.27     1918.39     39.95 o 
   5 -12   4     2732.32     2514.63     47.22 o 
   6 -12   4      207.90      130.20     19.87 o 
   7 -12   4      148.21      128.55     18.20 o 
   8 -12   4     6719.65     6440.63     73.54 o 
   9 -12   4     2178.79     2051.44     50.95 o 
  10 -12   4     6368.12     6049.94     90.19 o 
  11 -12   4       25.40      -20.81     20.81 o 
  12 -12   4     1216.19     1166.95     46.94 o 
  13 -12   4     2839.94     2746.20     72.31 o 
  14 -12   4      574.00      535.78     37.34 o 
  15 -12   4      767.73      857.72     60.37 o 
  16 -12   4       77.07       54.73     24.56 o 
  17 -12   4        8.36      -28.65     28.65 o 
  18 -12   4      681.50      770.17     57.01 o 
 -14 -11   4      615.45      651.51     79.60 o 
 -13 -11   4     1573.16     1462.98     81.51 o 
 -12 -11   4     3697.14     4237.13    119.02 o 
 -11 -11   4      955.91     1074.19     57.96 o 
 -10 -11   4      163.34      164.34     33.67 o 
  -9 -11   4      482.37      450.79     37.33 o 
  -8 -11   4     1319.05     1303.89     60.68 o 
  -7 -11   4     5054.48     5306.94     90.85 o 
  -6 -11   4     2236.46     2354.75     61.96 o 
  -5 -11   4      970.23     1247.78     48.62 o 
  -4 -11   4        1.20       -4.25     14.88 o 
  -3 -11   4        4.80       17.75     12.62 o 
  -2 -11   4     1239.37     1351.38     31.23 o 
  -1 -11   4      467.45      462.08     22.72 o 
   0 -11   4      705.80      871.32     25.67 o 
   1 -11   4     5285.41     5216.89     57.63 o 
   2 -11   4     4217.56     3991.49     48.32 o 
   3 -11   4    15686.54    16027.60    131.55 o 
   4 -11   4       59.04       -0.23     14.94 o 
   5 -11   4      990.46      845.01     30.17 o 
   6 -11   4     5853.64     6210.46     73.44 o 
   7 -11   4     5145.86     5349.23     73.58 o 
   8 -11   4     2810.18     2937.58     46.46 o 
   9 -11   4      365.13      360.07     23.18 o 
  10 -11   4      166.79      140.00     20.05 o 
  11 -11   4      157.67      161.33     24.46 o 
  12 -11   4     3415.53     3451.33     62.96 o 
  13 -11   4     4280.84     4389.48     76.05 o 
  14 -11   4     2327.36     2358.57     63.89 o 
  15 -11   4      118.00      136.81     25.36 o 
  16 -11   4      111.93       55.69     28.16 o 
  17 -11   4     1096.81     1061.75     59.10 o 
  18 -11   4       66.63       93.06     35.41 o 
 -15 -10   4        6.68        3.09     37.98 o 
 -14 -10   4       50.57      100.06     47.52 o 
 -13 -10   4      504.44      497.73     62.37 o 
 -12 -10   4        0.10       -8.85     34.89 o 
 -11 -10   4      500.12      478.73     40.15 o 
 -10 -10   4       38.52        4.18     24.65 o 
  -9 -10   4      439.61      461.95     31.27 o 
  -8 -10   4      349.75      430.18     32.38 o 
  -7 -10   4        1.15        3.35     22.18 o 
  -6 -10   4      480.00      512.63     33.47 o 
  -5 -10   4       86.92       34.53     15.46 o 
  -4 -10   4     1897.92     1600.12     36.65 o 
  -3 -10   4     1708.69     2092.24     31.45 o 
  -2 -10   4    11202.96    10383.97     97.55 o 
  -1 -10   4       68.60       91.91     15.27 o 
   0 -10   4      294.98      252.00     17.98 o 
   1 -10   4    21650.19    21347.50    157.46 o 
   2 -10   4     9699.23     9489.89     81.73 o 
   3 -10   4    40721.07    40375.00    274.03 o 
   4 -10   4        1.85      -12.89     12.89 o 
   5 -10   4     2705.62     2672.77     41.18 o 
   6 -10   4    14011.73    13656.31    117.05 o 
   7 -10   4     1593.74     1997.27     34.83 o 
   8 -10   4     3047.39     3008.41     43.36 o 
   9 -10   4      426.08      314.54     20.10 o 
  10 -10   4       56.52       60.91     16.56 o 
  11 -10   4     2329.85     2354.73     51.81 o 
  12 -10   4      116.99      184.57     24.50 o 
  13 -10   4     2357.51     2676.07     58.24 o 
  14 -10   4      502.04      428.73     28.75 o 
  15 -10   4      159.29      155.04     26.04 o 
  16 -10   4     2239.18     2258.87     62.54 o 
  17 -10   4       42.76       41.12     31.48 o 
  18 -10   4      237.15      243.85     39.78 o 
 -15  -9   4       72.31       46.95     39.17 o 
 -14  -9   4      285.31      285.97     72.75 o 
 -13  -9   4     1428.97     1444.97     76.09 o 
 -12  -9   4      112.16       60.88     25.94 o 
 -11  -9   4      369.65      423.01     35.12 o 
 -10  -9   4     2542.43     2450.75     53.70 o 
  -9  -9   4     4662.68     4719.62     77.41 o 
  -8  -9   4    10208.02    10287.18    140.55 o 
  -7  -9   4     5499.26     6085.92     93.34 o 
  -6  -9   4       32.40       12.45     19.52 o 
  -5  -9   4     5349.05     4945.27     62.78 o 
  -4  -9   4    19613.69    19449.86    158.22 o 
  -3  -9   4    19001.01    18768.82    137.71 o 
  -2  -9   4     6789.40     7032.91     69.39 o 
  -1  -9   4      144.17       73.85     12.24 o 
   0  -9   4     2701.16     2492.58     34.15 o 
   1  -9   4     1740.35     1694.90     32.66 o 
   2  -9   4    11333.25    10851.48     85.08 o 
   3  -9   4     1799.92     2164.65     33.31 o 
   4  -9   4      694.11      788.32     23.40 o 
   5  -9   4     7978.46     8212.01     79.51 o 
   6  -9   4     9440.22     9582.48     86.73 o 
   7  -9   4     5124.57     5299.10     59.20 o 
   8  -9   4     1033.03     1108.77     29.32 o 
   9  -9   4       10.32       -0.65     13.01 o 
  10  -9   4     4490.45     4603.70     59.38 o 
  11  -9   4     5639.19     5604.23     67.95 o 
  12  -9   4     7360.68     7080.30     85.34 o 
  13  -9   4     4163.78     4129.53     66.90 o 
  14  -9   4      547.61      521.88     32.49 o 
  15  -9   4      425.66      452.01     31.79 o 
  16  -9   4     2494.42     2508.00     70.83 o 
  17  -9   4     2808.67     2544.76     72.76 o 
  18  -9   4     2095.99     2207.78     77.23 o 
 -16  -8   4      188.21      199.17     44.72 o 
 -15  -8   4      166.92      176.82     43.75 o 
 -14  -8   4      518.44      461.57     51.39 o 
 -13  -8   4       72.42       70.18     36.26 o 
 -12  -8   4      506.33      526.52     37.82 o 
 -11  -8   4      830.22      854.36     41.18 o 
 -10  -8   4      187.25      149.63     23.01 o 
  -9  -8   4     3469.37     3192.26     61.90 o 
  -8  -8   4      158.54      136.43     23.97 o 
  -7  -8   4     4136.36     4437.84     69.95 o 
  -6  -8   4     3457.22     3288.78     50.04 o 
  -5  -8   4     2427.76     2543.45     38.25 o 
  -4  -8   4     9960.25     9556.50     76.66 o 
  -3  -8   4      152.59      325.91     14.90 o 
  -2  -8   4      898.01      655.26     18.85 o 
  -1  -8   4     3660.90     2799.43     37.89 o 
   0  -8   4     7977.21     7823.01     67.57 o 
   1  -8   4      977.36     1362.29     25.29 o 
   2  -8   4    26913.70    26240.50    172.17 o 
   3  -8   4       94.65      231.44     15.60 o 
   4  -8   4     2242.21     2222.14     58.31 o 
   5  -8   4    12918.55    12626.57    106.83 o 
   6  -8   4    15549.53    17069.63    131.92 o 
   7  -8   4    29209.70    28480.14    191.81 o 
   8  -8   4     4446.22     4721.85     52.50 o 
   9  -8   4     3384.49     3393.43     45.92 o 
  10  -8   4     4038.79     4248.68     54.12 o 
  11  -8   4     2645.65     2619.20     43.80 o 
  12  -8   4     6665.48     6908.18     78.68 o 
  13  -8   4      364.75      465.61     29.04 o 
  14  -8   4       38.80      124.23     22.68 o 
  15  -8   4     1146.87     1138.64     42.87 o 
  16  -8   4      740.05      664.88     36.80 o 
  17  -8   4      431.96      589.43     41.86 o 
  18  -8   4      108.14      104.57     33.70 o 
 -16  -7   4     1660.54     1510.72     81.02 o 
 -15  -7   4     1349.36     1357.32     74.72 o 
 -14  -7   4      481.20      445.29     48.73 o 
 -13  -7   4       10.28       12.50     23.31 o 
 -12  -7   4     1226.20     1234.15     64.42 o 
 -11  -7   4      228.81      205.48     21.54 o 
 -10  -7   4     1238.40     1241.53     41.29 o 
  -9  -7   4     3086.54     3166.57     55.50 o 
  -8  -7   4     3762.53     4126.47     59.22 o 
  -7  -7   4     2192.95     2013.77     36.32 o 
  -6  -7   4      853.46      774.95     19.94 o 
  -5  -7   4     5211.42     5591.43     59.16 o 
  -4  -7   4    28765.66    29152.82    191.53 o 
  -3  -7   4     5819.57     6454.60     58.01 o 
  -2  -7   4      356.22      320.02     14.29 o 
  -1  -7   4      292.03      538.20     15.48 o 
   0  -7   4      324.21      373.67     16.21 o 
   1  -7   4     6164.09     6016.23     50.39 o 
   2  -7   4     6665.02     7254.31     63.05 o 
   3  -7   4     1872.72     1660.35     29.35 o 
   4  -7   4      203.00      322.32     16.08 o 
   5  -7   4      679.83      757.37     22.50 o 
   6  -7   4     2776.31     3042.95     39.05 o 
   7  -7   4      501.08      519.91     18.91 o 
   8  -7   4      488.96      544.93     20.24 o 
   9  -7   4     1491.71     1671.88     32.57 o 
  10  -7   4      485.60      551.79     23.60 o 
  11  -7   4     1939.95     1830.13     34.87 o 
  12  -7   4      172.98      143.76     20.43 o 
  13  -7   4      905.94      960.56     36.06 o 
  14  -7   4     1147.82     1249.33     40.65 o 
  15  -7   4     1502.25     1565.92     55.34 o 
  16  -7   4     1605.84     1421.43     50.44 o 
  17  -7   4     1167.22     1002.79     48.37 o 
  18  -7   4      386.73      286.50     37.96 o 
 -17  -6   4       37.21       11.93     49.31 o 
 -16  -6   4       39.82       20.36     36.77 o 
 -15  -6   4      406.48      480.53     50.67 o 
 -14  -6   4      340.97      380.94     44.34 o 
 -13  -6   4     2884.22     3064.55     92.64 o 
 -12  -6   4      495.42      548.83     33.14 o 
 -11  -6   4       69.15      124.75     20.36 o 
 -10  -6   4     6198.72     5949.20     76.64 o 
  -9  -6   4     2265.67     2200.41     45.15 o 
  -8  -6   4      757.87      710.23     21.98 o 
  -7  -6   4    15793.63    14314.42    110.00 o 
  -6  -6   4    12231.60    12575.64     94.66 o 
  -5  -6   4    37747.79    36830.64    282.13 o 
  -4  -6   4    12746.55    14395.13    105.98 o 
  -3  -6   4      256.01       90.98     11.57 o 
  -2  -6   4     3438.84     1879.88     26.39 o 
  -1  -6   4     7984.13     8830.94     65.00 o 
   0  -6   4    12823.27     8301.18     64.65 o 
   1  -6   4      208.41      510.91     15.57 o 
   2  -6   4     3122.27     2453.96     28.62 o 
   3  -6   4    12572.76    10689.51     78.74 o 
   4  -6   4     5915.07     7304.23    107.89 o 
   5  -6   4    14996.59    14002.14    104.71 o 
   6  -6   4       82.31      236.23     13.37 o 
   7  -6   4      849.75      985.25     23.13 o 
   8  -6   4     6750.51     5825.42     52.38 o 
   9  -6   4      376.02      319.72     15.82 o 
  10  -6   4      106.30      107.88     13.76 o 
  11  -6   4     8266.73     7706.20     74.06 o 
  12  -6   4     1189.90     1240.70     36.38 o 
  13  -6   4     4293.36     4413.15     64.36 o 
  14  -6   4       10.79       31.54     18.50 o 
  15  -6   4       41.19       29.63     18.56 o 
  16  -6   4      387.43      473.43     31.88 o 
  17  -6   4       11.88      -21.33     26.87 o 
  18  -6   4      437.56      472.45     57.99 o 
 -17  -5   4     2008.36     2156.32    106.77 o 
 -16  -5   4     4967.12     4909.10    126.85 o 
 -15  -5   4      779.15      675.75     58.51 o 
 -14  -5   4       68.68       80.40     26.38 o 
 -13  -5   4     3373.63     3457.06     71.21 o 
 -12  -5   4     9801.58    10209.82    112.23 o 
 -11  -5   4    15892.03    16007.26    157.21 o 
 -10  -5   4     1913.06     2034.64     43.01 o 
  -9  -5   4     1328.09     1436.05     28.06 o 
  -8  -5   4    18217.72    17785.23    128.85 o 
  -7  -5   4    16905.39    17121.93    123.81 o 
  -6  -5   4    16058.90    15712.70    120.76 o 
  -5  -5   4     1908.01     2457.94     32.86 o 
  -4  -5   4       42.36       52.44      9.07 o 
  -3  -5   4    10192.90    10635.26     75.30 o 
  -2  -5   4      614.89      867.00     18.08 o 
  -1  -5   4      573.59      874.94     18.06 o 
   0  -5   4       73.16       94.04      8.63 o 
   1  -5   4     7161.54     7177.64     52.64 o 
   2  -5   4     4341.87     3960.04     35.63 o 
   3  -5   4     6022.13     6899.74     52.82 o 
   4  -5   4      605.23      530.79     16.48 o 
   5  -5   4       18.76      140.25     11.65 o 
   6  -5   4     4774.52     5559.08     44.64 o 
   7  -5   4     1651.32     1427.23     22.23 o 
   8  -5   4     1743.39     2134.35     26.78 o 
   9  -5   4     2599.20     2884.38     31.84 o 
  10  -5   4      412.85      369.93     17.43 o 
  11  -5   4      579.15      691.61     25.66 o 
  12  -5   4      892.40      967.83     31.48 o 
  13  -5   4      110.68      111.58     19.59 o 
  14  -5   4      165.79      118.33     19.59 o 
  15  -5   4      426.06      440.85     26.08 o 
  16  -5   4      774.19      793.78     36.13 o 
  17  -5   4     1605.96     1888.15     84.61 o 
  18  -5   4       96.31      192.16     45.62 o 
 -18  -4   4       52.70       91.27     40.33 o 
 -17  -4   4      102.21      113.64     39.31 o 
 -16  -4   4     1165.63     1295.27     81.12 o 
 -15  -4   4      879.03      910.06     48.79 o 
 -14  -4   4     2911.75     3158.88     66.01 o 
 -13  -4   4      173.83      134.51     22.31 o 
 -12  -4   4      810.83      787.36     31.98 o 
 -11  -4   4     5975.79     6199.32     78.97 o 
 -10  -4   4     2316.99     2362.15     36.92 o 
  -9  -4   4     1647.35     1412.45     27.45 o 
  -8  -4   4     3702.26     3341.79     40.94 o 
  -7  -4   4     2902.99     3245.89     34.95 o 
  -6  -4   4    36669.48    33259.50    227.23 o 
  -5  -4   4     1278.31     1417.69     22.45 o 
  -4  -4   4    11916.46    10943.79     73.23 o 
  -3  -4   4     9954.52     8734.63     62.94 o 
  -2  -4   4    19113.00    21888.94    148.80 o 
  -1  -4   4    45902.59    38251.84    227.56 o 
   0  -4   4    15494.03    17119.75    109.33 o 
   1  -4   4    26428.50    22574.72    130.24 o 
   2  -4   4    16688.31    12768.51     76.19 o 
   3  -4   4    47490.30    54103.12    275.89 o 
   4  -4   4   193553.81   198769.48    964.03 o 
   5  -4   4    39387.93    43882.35    223.63 o 
   6  -4   4    42301.55    43429.81    222.50 o 
   7  -4   4    12739.27    12237.61     76.04 o 
   8  -4   4     7410.47     8357.49     57.57 o 
   9  -4   4    22900.34    22169.96    133.69 o 
  10  -4   4       27.68       81.06     10.88 o 
  11  -4   4      107.75       78.83     16.29 o 
  12  -4   4     5484.40     5506.12     64.09 o 
  13  -4   4     1273.24     1233.51     34.08 o 
  14  -4   4     3358.01     3514.26     53.67 o 
  15  -4   4       90.47       89.61     18.32 o 
  16  -4   4        4.53      -28.84     28.84 o 
  17  -4   4     2196.34     2452.67    102.88 o 
  18  -4   4       22.36       23.45     35.50 o 
 -18  -3   4      101.06       66.07     39.51 o 
 -17  -3   4      145.62      164.76     40.28 o 
 -16  -3   4      184.30      116.72     48.09 o 
 -15  -3   4       22.06       22.93     25.49 o 
 -14  -3   4     1153.68     1090.31     35.81 o 
 -13  -3   4     4498.34     4161.46     68.04 o 
 -12  -3   4     7474.43     7699.25     93.15 o 
 -11  -3   4     2673.52     2774.21     49.58 o 
 -10  -3   4      172.51      201.13     14.40 o 
  -9  -3   4    11727.96    11953.33     91.27 o 
  -8  -3   4    21421.21    21716.13    148.42 o 
  -7  -3   4    32405.43    30970.16    213.90 o 
  -6  -3   4     7199.13     7385.38     65.55 o 
  -5  -3   4      693.02      608.94     14.40 o 
  -4  -3   4        3.73       43.06      7.95 o 
  -3  -3   4     5123.10     5132.46     40.65 o 
  -2  -3   4    10960.39    10306.33     74.39 o 
  -1  -3   4     1175.86     1169.84     19.49 o 
   0  -3   4      495.96      310.28     10.28 o 
   1  -3   4    10633.71    11920.25     73.29 o 
   2  -3   4     2419.16     2417.06     21.80 o 
   3  -3   4    10332.02    13088.40     75.12 o 
   4  -3   4    10696.62    12170.81     70.48 o 
   5  -3   4     9369.76     9668.40     56.73 o 
   6  -3   4    11498.03    11992.58     69.23 o 
   7  -3   4    11563.18    13411.26     84.36 o 
   8  -3   4        1.14      156.39     55.56 o 
   9  -3   4       18.55      -10.01     10.01 o 
  10  -3   4      120.75      139.58     11.89 o 
  11  -3   4       65.05       26.34     13.15 o 
  12  -3   4      789.09      749.06     25.39 o 
  13  -3   4      807.48      840.18     27.27 o 
  14  -3   4     1731.10     1681.50     42.76 o 
  15  -3   4     2263.45     2262.42     61.77 o 
  16  -3   4      438.03      326.60     35.45 o 
  17  -3   4      266.71      359.14     37.13 o 
  18  -3   4        0.92       37.55     41.34 o 
 -18  -2   4       36.59       67.55     40.91 o 
 -17  -2   4       91.45       93.28     31.00 o 
 -16  -2   4        5.88       25.76     26.35 o 
 -15  -2   4     1263.81     1208.45     47.16 o 
 -14  -2   4       73.63       48.84     20.96 o 
 -13  -2   4     1830.38     1659.90     43.68 o 
 -12  -2   4     1642.51     1896.55     40.76 o 
 -11  -2   4      209.46      295.58     18.00 o 
 -10  -2   4    10930.14    10890.79     82.97 o 
  -9  -2   4     2630.26     3304.18     42.61 o 
  -8  -2   4    13975.87    12766.65     93.91 o 
  -7  -2   4      682.58      359.75     18.09 o 
  -6  -2   4      115.42       85.08      7.73 o 
  -5  -2   4    40610.14    36990.54    226.83 o 
  -4  -2   4       21.11      212.91      9.14 o 
  -3  -2   4      956.95      417.46     12.53 o 
  -2  -2   4    11918.30    10325.46     79.64 o 
  -1  -2   4    23432.58    27429.93    174.13 o 
   0  -2   4    63294.84    59108.56    324.00 o 
   1  -2   4    44197.73    45014.79    237.62 o 
   2  -2   4     3182.32     3042.33     24.46 o 
   3  -2   4    69124.76    61012.40    312.39 o 
   4  -2   4    31193.77    37298.92    180.27 o 
   5  -2   4    41788.39    42269.94    207.98 o 
   6  -2   4     3856.45     2857.23     25.75 o 
   7  -2   4     8131.15     9057.23     62.08 o 
   8  -2   4    56117.61    56111.20    302.79 o 
   9  -2   4     8342.62     8878.18     61.57 o 
  10  -2   4     5474.47     5229.74     44.09 o 
  11  -2   4     5479.85     5164.51     50.25 o 
  12  -2   4     3849.81     3956.89     47.83 o 
  13  -2   4     7436.76     7351.16     81.94 o 
  14  -2   4      172.90      218.00     25.45 o 
  15  -2   4      104.77       98.78     25.33 o 
  16  -2   4     1746.53     1699.81     99.24 o 
  17  -2   4     1132.89      898.07     67.05 o 
  18  -2   4      885.38      875.75     70.41 o 
 -19  -1   4     1181.16     1360.55     89.78 o 
 -18  -1   4      596.59      553.02     44.12 o 
 -17  -1   4      100.45      140.54     31.70 o 
 -16  -1   4       44.97       14.95     20.21 o 
 -15  -1   4      471.19      408.15     27.16 o 
 -14  -1   4     2522.79     2761.36     53.13 o 
 -13  -1   4     1119.22     1352.89     41.83 o 
 -12  -1   4       47.48       38.31     15.40 o 
 -11  -1   4      531.28      522.45     23.52 o 
 -10  -1   4       51.02       45.58      9.59 o 
  -9  -1   4       74.81       21.44      8.68 o 
  -8  -1   4     2659.94     2571.06     34.13 o 
  -7  -1   4     4655.59     4601.95     39.54 o 
  -6  -1   4      311.02      457.15     12.12 o 
  -5  -1   4      365.83      175.82     10.09 o 
  -4  -1   4    16677.93    18164.54    121.30 o 
  -3  -1   4    15336.11    17223.84    121.63 o 
  -2  -1   4    25697.54    28283.32    178.44 o 
  -1  -1   4     1533.26     1022.64     18.37 o 
   0  -1   4     7839.29     8528.48     51.97 o 
   1  -1   4    14627.89    16787.44     91.47 o 
   2  -1   4     2526.50     2537.93     19.72 o 
   3  -1   4     4873.48     5935.71     33.80 o 
   4  -1   4    12187.23    12410.74     72.93 o 
   5  -1   4     2082.60     2302.49     22.99 o 
   6  -1   4      646.45     1471.12    171.83 o 
   7  -1   4     4887.96     4367.19     33.47 o 
   8  -1   4     6414.19     6201.30     45.11 o 
   9  -1   4     3322.70     3623.24     32.08 o 
  10  -1   4      292.14      301.49     11.27 o 
  11  -1   4      101.27       84.12     14.02 o 
  12  -1   4      595.49      552.82     22.92 o 
  13  -1   4       29.10       66.68     21.61 o 
  14  -1   4     2364.78     2250.41     62.97 o 
  15  -1   4      121.01      173.35     46.01 o 
  16  -1   4       81.15      135.98     33.48 o 
  17  -1   4       92.01       67.54     38.61 o 
  18  -1   4        1.87       -6.54     35.73 o 
 -19   0   4     2201.90     2368.86     86.89 o 
 -18   0   4      671.93      601.19     49.51 o 
 -17   0   4       15.13        1.67     22.43 o 
 -16   0   4     1319.08     1379.30     47.22 o 
 -15   0   4      916.61      879.00     36.35 o 
 -14   0   4     4403.75     4528.20     69.71 o 
 -13   0   4       11.07      -17.32     18.10 o 
 -12   0   4      273.19      152.71     17.31 o 
 -11   0   4     7231.86     6874.51     61.45 o 
 -10   0   4     9044.97     9521.04     75.36 o 
  -9   0   4    25608.00    23476.49    155.03 o 
  -8   0   4      438.36      322.12     11.40 o 
  -7   0   4     3408.84     2869.97     27.98 o 
  -6   0   4    78729.76    81992.23    443.36 o 
  -5   0   4     1559.60     1995.64     21.93 o 
  -4   0   4   108017.98   104135.79    631.68 o 
  -3   0   4     1094.64     2918.29     27.65 o 
  -2   0   4      157.77       40.29      6.66 o 
  -1   0   4    12014.38     8783.40     52.77 o 
   0   0   4    68314.45    84010.03    411.04 o 
   1   0   4    26721.42    26519.45    139.44 o 
   2   0   4      590.54      123.07      4.96 o 
   3   0   4     4512.46     2959.86     23.70 o 
   4   0   4     7701.71     6155.11     46.70 o 
   5   0   4     5048.76     3557.03     31.56 o 
   6   0   4       10.01      133.51     10.85 o 
   7   0   4    13430.52    13165.75     84.12 o 
   8   0   4     1334.15     1471.38     22.35 o 
   9   0   4     6989.56     7086.04     59.35 o 
  10   0   4     1152.03      954.22     21.36 o 
  11   0   4     1324.31     1283.57     25.51 o 
  12   0   4     1893.00     2022.04     45.22 o 
  13   0   4     2436.16     2370.96     62.21 o 
  14   0   4      458.25      597.82     36.93 o 
  15   0   4      270.52      301.70     40.76 o 
  16   0   4      157.81      107.57     31.65 o 
  17   0   4       30.67       65.77     36.21 o 
 -19   1   4      612.76      682.40     54.24 o 
 -18   1   4     1384.80     1563.04     84.21 o 
 -17   1   4       29.32       37.29     30.30 o 
 -16   1   4     1201.00     1059.29     40.95 o 
 -15   1   4     6274.12     6330.36     87.65 o 
 -14   1   4     5279.70     5821.96     81.15 o 
 -13   1   4     3726.60     3945.60     63.54 o 
 -12   1   4      943.91      985.89     26.66 o 
 -11   1   4     7186.44     7370.26     63.34 o 
 -10   1   4    21111.44    22318.06    152.10 o 
  -9   1   4    15344.50    16109.19     99.24 o 
  -8   1   4    31730.71    34028.35    190.62 o 
  -7   1   4      384.86      421.82     14.36 o 
  -6   1   4      109.68      272.69     21.42 o 
  -5   1   4    11985.85    13865.58     87.80 o 
  -4   1   4     4942.56     6654.76     51.18 o 
  -3   1   4     2095.39     1876.27     18.87 o 
  -2   1   4     3391.07     3773.85     28.03 o 
  -1   1   4     4070.22     4117.93     27.17 o 
   0   1   4     1093.72     1270.87     12.86 o 
   1   1   4       76.10       14.79      3.67 o 
   2   1   4      283.75      307.81      8.39 o 
   3   1   4      168.53      155.22      7.10 o 
   4   1   4      458.39      449.55     11.95 o 
   5   1   4        0.56       22.10     11.61 o 
   6   1   4     4275.31     4164.79     45.34 o 
   7   1   4     9317.17     9689.60     93.25 o 
   8   1   4     5532.97     5415.06     68.19 o 
   9   1   4     1927.51     2239.78     37.68 o 
  10   1   4      786.12      795.59     25.34 o 
  11   1   4     1843.22     1797.03     37.64 o 
  12   1   4    10346.28    10054.17    126.45 o 
  13   1   4     7570.39     7239.10    103.62 o 
  14   1   4     1808.39     1633.98     49.50 o 
  15   1   4     1147.68     1269.84     48.68 o 
  16   1   4      125.08      119.97     53.98 o 
  17   1   4     1061.72     1069.81     64.43 o 
 -20   2   4     2556.63     2624.70     92.43 o 
 -19   2   4      346.61      355.27     45.49 o 
 -18   2   4       83.40      103.80     29.50 o 
 -17   2   4     1908.11     1911.19     64.07 o 
 -16   2   4     1063.43      965.82     40.53 o 
 -15   2   4     5458.10     5190.78     78.73 o 
 -14   2   4      143.09      301.57     25.91 o 
 -13   2   4     1166.72     1093.98     38.45 o 
 -12   2   4       58.04       45.46     13.41 o 
 -11   2   4      233.93      274.98     16.03 o 
 -10   2   4     3324.91     2772.63     31.07 o 
  -9   2   4        0.81       37.48      9.36 o 
  -8   2   4      307.78      763.93     18.59 o 
  -7   2   4    17127.87    16562.37    105.61 o 
  -6   2   4      199.43      295.28     19.84 o 
  -5   2   4    16369.32    14686.85     86.30 o 
  -4   2   4        8.51      132.32      7.76 o 
  -3   2   4      506.83       75.80      6.53 o 
  -2   2   4    17317.65    13097.46     72.95 o 
  -1   2   4    49981.91    67933.96    338.02 o 
   0   2   4    96526.70    97700.45    524.82 o 
   1   2   4     8703.33    11491.41     64.90 o 
   2   2   4    13376.36    12000.37     82.84 o 
   3   2   4      100.00       55.38      7.43 o 
   4   2   4      678.07     1342.42     32.64 o 
   5   2   4     3818.26     3084.52     62.58 o 
   6   2   4     4426.43     6069.86     90.13 o 
   7   2   4     4383.56     3642.60     57.84 o 
   8   2   4      838.66      727.24     26.34 o 
   9   2   4     1216.87     1062.24     38.91 o 
  10   2   4     2122.62     2241.54     65.85 o 
  11   2   4     1478.04     1443.13     34.14 o 
  12   2   4      182.37       98.24     25.41 o 
  13   2   4     1322.18     1465.68     68.78 o 
  14   2   4       19.69       -9.76     19.05 o 
  15   2   4      134.36      151.26     27.90 o 
  16   2   4      445.93      570.26     46.46 o 
  17   2   4       10.74       37.40     33.53 o 
 -20   3   4        4.16       -7.85     36.01 o 
 -19   3   4      294.76      305.13     39.00 o 
 -18   3   4      139.71      117.15     30.57 o 
 -17   3   4      448.86      466.14     36.63 o 
 -16   3   4       17.64       17.85     21.79 o 
 -15   3   4      295.82      275.66     26.86 o 
 -14   3   4     3258.21     3427.18     62.85 o 
 -13   3   4      205.21      254.20     22.34 o 
 -12   3   4     2499.83     2408.28     42.95 o 
 -11   3   4    18732.37    19592.99    138.23 o 
 -10   3   4    16440.77    18058.40    117.55 o 
  -9   3   4     9421.38     9722.26     81.42 o 
  -8   3   4      616.62      722.04     18.81 o 
  -7   3   4    10481.55    11733.16     85.42 o 
  -6   3   4    28428.92    29481.09    169.60 o 
  -5   3   4    26803.38    30652.99    166.55 o 
  -4   3   4    11448.53    13174.15     86.55 o 
  -3   3   4       32.39       13.57      5.42 o 
  -2   3   4     2212.75     1608.72     17.03 o 
  -1   3   4     6591.74     6765.77     42.08 o 
   0   3   4     8617.73     9104.24     53.82 o 
   1   3   4      508.84      567.41      9.98 o 
   2   3   4     2275.99     2521.77     30.47 o 
   3   3   4      483.49      331.72     15.80 o 
   4   3   4        3.51      -13.10     25.08 o 
   5   3   4      311.59      363.36     26.66 o 
   6   3   4     1272.67     1169.74     37.88 o 
   7   3   4      462.06      542.06     37.25 o 
   8   3   4      672.42      611.86     34.01 o 
   9   3   4       66.90       48.34     23.03 o 
  10   3   4      851.49      901.82     36.15 o 
  11   3   4     1908.88     1753.65     76.30 o 
  12   3   4      606.07      684.93     52.07 o 
  13   3   4      113.00       78.31     24.45 o 
  14   3   4       59.43       10.20     34.15 o 
  15   3   4      597.62      559.29     34.47 o 
  16   3   4     1502.06     1392.60     60.75 o 
 -20   4   4      102.51       37.52     32.26 o 
 -19   4   4       24.57       45.31     28.94 o 
 -18   4   4      697.36      795.17     55.42 o 
 -17   4   4      218.97      272.14     32.15 o 
 -16   4   4     2899.28     2628.80     63.89 o 
 -15   4   4        0.23       -7.00     20.30 o 
 -14   4   4      952.84     1085.35     41.54 o 
 -13   4   4      204.45      254.63     23.31 o 
 -12   4   4        7.55      -13.82     13.82 o 
 -11   4   4      272.73      162.67     15.39 o 
 -10   4   4      729.94      580.10     19.89 o 
  -9   4   4       65.45       23.39     11.07 o 
  -8   4   4     1028.12      710.36     19.79 o 
  -7   4   4       37.46        3.68      9.90 o 
  -6   4   4       15.46       14.65     10.16 o 
  -5   4   4    12873.57    10230.18     70.90 o 
  -4   4   4      853.98     1551.95     20.71 o 
  -3   4   4    12742.85    11376.60     69.22 o 
  -2   4   4      602.94     1762.03     19.56 o 
  -1   4   4     9927.04     7920.85     49.19 o 
   0   4   4      259.68        2.35      4.11 o 
   1   4   4     1115.36      776.72     15.14 o 
   2   4   4    20142.79    17302.19    152.59 o 
   3   4   4      956.80      999.33     30.86 o 
   4   4   4    10193.23    10391.50    185.00 o 
   5   4   4     3459.54     5541.57    126.32 o 
   6   4   4     1392.03     1144.14     43.69 o 
   7   4   4     2374.20     2231.20     53.34 o 
   8   4   4       35.02       -6.61     32.43 o 
   9   4   4     4753.27     4800.46     97.07 o 
  10   4   4      890.92      822.82     58.44 o 
  11   4   4      674.24      655.18     48.67 o 
  12   4   4      577.43      657.56     74.25 o 
  13   4   4      468.84      500.32     44.26 o 
  14   4   4        6.80       29.38     25.22 o 
  15   4   4      630.84      687.96     97.42 o 
  16   4   4      113.62       86.69     51.09 o 
 -20   5   4       81.41       89.32     36.57 o 
 -19   5   4      773.29      784.22     48.48 o 
 -18   5   4     6196.13     6098.39    108.07 o 
 -17   5   4     3156.40     3011.90     70.69 o 
 -16   5   4     4749.28     4807.95     85.93 o 
 -15   5   4      198.50      214.67     26.65 o 
 -14   5   4     1221.43     1424.84     56.35 o 
 -13   5   4     5215.33     5144.42     70.88 o 
 -12   5   4     2272.52     2407.12     39.92 o 
 -11   5   4     1974.65     1788.22     33.78 o 
 -10   5   4      243.55      201.79     17.94 o 
  -9   5   4        6.66       -5.45     10.81 o 
  -8   5   4      651.32      630.63     20.72 o 
  -7   5   4       24.45       -0.78     10.13 o 
  -6   5   4      656.34      643.84     22.85 o 
  -5   5   4     1131.78      868.65     19.23 o 
  -4   5   4      553.03      529.01     15.35 o 
  -3   5   4      300.95      507.00     14.74 o 
  -2   5   4     8694.53    10304.12     65.63 o 
  -1   5   4      115.93      226.54      9.04 o 
   0   5   4    15311.05    15783.86     99.81 o 
   1   5   4      496.29      811.80     62.37 o 
   2   5   4     1552.03     1534.94     25.25 o 
   3   5   4      503.47      540.84     25.57 o 
   4   5   4      259.78      293.82     22.44 o 
   5   5   4     4726.33     4656.85    116.19 o 
   6   5   4     4473.18     4656.13     96.74 o 
   7   5   4     1566.96     1637.89     50.62 o 
   8   5   4      201.94      211.85     25.73 o 
   9   5   4     1882.49     2030.06     79.96 o 
  10   5   4     4473.58     4379.96    116.10 o 
  11   5   4     2736.88     2864.38    151.79 o 
  12   5   4     1449.70     1318.73     98.92 o 
  13   5   4      342.32      343.22     90.11 o 
  14   5   4       27.36       21.73     38.91 o 
  15   5   4      134.63      120.89    100.83 o 
  16   5   4      143.98      156.23     49.10 o 
 -20   6   4        5.57        1.04     30.56 o 
 -19   6   4        1.23       16.88     29.60 o 
 -18   6   4       38.84       75.08     30.93 o 
 -17   6   4      470.54      651.49     41.72 o 
 -16   6   4      394.48      409.56     35.15 o 
 -15   6   4      255.31      206.60     27.20 o 
 -14   6   4     3501.08     3433.18     59.79 o 
 -13   6   4      811.15      841.18     33.03 o 
 -12   6   4      490.22      429.38     25.03 o 
 -11   6   4     2176.50     2069.25     37.10 o 
 -10   6   4      184.72       80.72     14.00 o 
  -9   6   4     3657.89     3379.72     44.43 o 
  -8   6   4     3003.93     2386.14     36.84 o 
  -7   6   4     1038.65      785.54     21.74 o 
  -6   6   4     8174.67     8015.34     69.54 o 
  -5   6   4      394.14      285.57     14.20 o 
  -4   6   4    23854.31    23708.53    155.36 o 
  -3   6   4    17824.05    16445.00    108.88 o 
  -2   6   4        2.87       29.66      9.29 o 
  -1   6   4    81683.16    83946.92    449.04 o 
   0   6   4    17225.15    19555.05    139.71 o 
   1   6   4    35469.64    34610.65    234.99 o 
   2   6   4        2.51       63.26     10.44 o 
   3   6   4     1209.75     1162.81     51.67 o 
   4   6   4    15972.87    15177.33    236.67 o 
   5   6   4     8001.67     8401.65    136.99 o 
   6   6   4    12678.05    12523.14    279.90 o 
   7   6   4       13.05      -15.76     18.47 o 
   8   6   4     1430.54     1458.97     88.21 o 
   9   6   4     1777.11     1756.16     77.96 o 
  10   6   4       21.59      -30.13     30.13 o 
  11   6   4     2671.63     2544.56    117.01 o 
  12   6   4        8.58       -9.33     42.61 o 
  13   6   4      470.06      449.18     70.76 o 
  14   6   4      144.11      132.45     82.31 o 
  15   6   4      234.18      193.25     43.67 o 
 -20   7   4      433.07      394.73     44.23 o 
 -19   7   4     2646.03     2906.36     80.69 o 
 -18   7   4     2620.67     2523.87     76.05 o 
 -17   7   4     1970.97     1962.46     71.13 o 
 -16   7   4       28.98       34.83     25.04 o 
 -15   7   4     1774.06     1708.42     49.84 o 
 -14   7   4    10640.60    10340.98    113.97 o 
 -13   7   4    16872.41    16771.14    152.02 o 
 -12   7   4    18077.50    18186.68    153.94 o 
 -11   7   4     1717.62     1752.16     32.78 o 
 -10   7   4     4405.53     4777.30     51.77 o 
  -9   7   4    15409.84    15109.99    122.15 o 
  -8   7   4     6748.35     7090.31     73.81 o 
  -7   7   4     9639.77    10926.71     89.59 o 
  -6   7   4       31.26       31.09     11.05 o 
  -5   7   4      263.11      289.71     15.70 o 
  -4   7   4       73.28       32.20     10.88 o 
  -3   7   4      267.99      204.26     11.89 o 
  -2   7   4        1.83       12.87      9.89 o 
  -1   7   4    16282.99    18047.63    117.64 o 
   0   7   4     4609.69     4911.68     51.41 o 
   1   7   4      219.18       96.28     11.91 o 
   2   7   4     1553.97     1786.31     37.11 o 
   3   7   4     1221.17     1215.02     24.16 o 
   4   7   4     2587.79     2461.03     53.33 o 
   5   7   4       59.39       58.76     25.27 o 
   6   7   4      131.01      175.11     19.33 o 
   7   7   4      458.17      415.46     64.64 o 
   8   7   4      777.23     1011.63     61.58 o 
   9   7   4     3029.74     3273.52    100.03 o 
  10   7   4     1482.04     1594.74    133.86 o 
  11   7   4     2345.60     2398.96    147.55 o 
  12   7   4      233.69      142.27     54.79 o 
  13   7   4       45.56      142.72     56.08 o 
  14   7   4     1191.78      983.13    170.80 o 
  15   7   4     1597.54     1705.92    224.30 o 
 -20   8   4      433.30      277.71     53.08 o 
 -19   8   4     1396.80     1444.08     65.53 o 
 -18   8   4        1.11      -28.35     28.35 o 
 -17   8   4      158.89      148.41     31.29 o 
 -16   8   4      906.59      881.75     40.44 o 
 -15   8   4      322.37      338.53     29.24 o 
 -14   8   4       12.31      -20.64     20.64 o 
 -13   8   4     2326.50     2369.73     52.81 o 
 -12   8   4       42.65       11.98     18.20 o 
 -11   8   4      148.71      164.91     15.76 o 
 -10   8   4     7989.83     7207.06     69.64 o 
  -9   8   4      212.77      142.87     15.92 o 
  -8   8   4     7760.80     7444.11     75.49 o 
  -7   8   4      646.44      447.78     19.90 o 
  -6   8   4     3524.95     2645.69     38.47 o 
  -5   8   4      102.88       14.24     10.66 o 
  -4   8   4      148.88      437.07     16.36 o 
  -3   8   4      458.32      186.29     13.22 o 
  -2   8   4    33939.14    33715.04    219.71 o 
  -1   8   4     3636.75     5088.76     43.66 o 
   0   8   4    14663.08    14390.33    121.90 o 
   1   8   4      511.28      212.67     14.05 o 
   2   8   4     1181.56     1620.56     28.85 o 
   3   8   4    20115.16    20362.09    176.82 o 
   4   8   4     4995.62     5836.64     67.77 o 
   5   8   4     8781.33     9068.84    119.08 o 
   6   8   4       40.50       -6.17     49.39 o 
   7   8   4       47.47      -10.29     55.56 o 
   8   8   4     4561.96     4519.74    174.91 o 
   9   8   4     1675.99     1431.48     82.87 o 
  10   8   4     2358.96     2644.06    140.94 o 
  11   8   4      367.08      399.47     62.61 o 
  12   8   4      761.32      704.95     80.17 o 
  13   8   4      159.98      133.76    100.83 o 
 -20   9   4       70.09       21.35     33.88 o 
 -19   9   4        1.17      -31.67     31.67 o 
 -18   9   4      142.16       79.72     33.52 o 
 -17   9   4       33.05      -23.72     23.72 o 
 -16   9   4       25.45       26.10     22.03 o 
 -15   9   4      511.00      498.87     31.52 o 
 -14   9   4     1561.24     1505.13     54.03 o 
 -13   9   4     3486.53     3245.43     60.66 o 
 -12   9   4      716.85      788.31     31.73 o 
 -11   9   4     8162.36     8983.02     91.01 o 
 -10   9   4    13854.85    13300.67    120.24 o 
  -9   9   4    18872.42    19372.83    155.17 o 
  -8   9   4     8159.50     7314.15     73.52 o 
  -7   9   4       10.55      -16.02     16.02 o 
  -6   9   4     1923.41     1936.83     33.57 o 
  -5   9   4    12521.39    13646.91     97.89 o 
  -4   9   4    13830.75    14572.12    105.41 o 
  -3   9   4     1394.87     1304.69     27.00 o 
  -2   9   4     7739.76     8076.91     70.52 o 
  -1   9   4    10466.29    10392.52     77.07 o 
   0   9   4     6335.46     5804.96     66.91 o 
   1   9   4      991.45     1183.41     26.29 o 
   2   9   4     7692.43     7698.78     82.30 o 
   3   9   4     9864.37     9755.07     89.45 o 
   4   9   4     3694.05     3498.78     48.86 o 
   5   9   4     1004.54      973.39     37.26 o 
   6   9   4     2194.70     2297.71     81.32 o 
   7   9   4     1459.82     1712.09    144.05 o 
   8   9   4     4174.38     3918.05    222.24 o 
   9   9   4     1067.13     1045.01    132.73 o 
  10   9   4        2.26      -45.40     45.40 o 
  11   9   4       60.22       81.82     60.91 o 
 -20  10   4      540.99      632.64     54.28 o 
 -19  10   4      488.97      552.06     60.23 o 
 -18  10   4      163.11       95.49     36.73 o 
 -17  10   4     3028.31     2805.07     72.59 o 
 -16  10   4       24.71       55.85     23.50 o 
 -15  10   4      765.31      656.02     35.29 o 
 -14  10   4     2312.36     2235.06     54.68 o 
 -13  10   4       18.36       -8.66     20.23 o 
 -12  10   4     2314.61     2409.02     53.00 o 
 -11  10   4     3265.27     3137.08     53.17 o 
 -10  10   4      187.98      212.91     23.02 o 
  -9  10   4    17032.88    16556.57    152.19 o 
  -8  10   4     1097.61     1246.42     33.79 o 
  -7  10   4     3915.84     3464.57     59.10 o 
  -6  10   4     1138.48      846.61     26.69 o 
  -5  10   4     4264.21     5390.83     52.62 o 
  -4  10   4    18960.95    17659.35    134.16 o 
  -3  10   4     7299.13     7768.58     81.54 o 
  -2  10   4    21466.04    20988.48    169.45 o 
  -1  10   4     3223.69     3055.98     37.34 o 
   0  10   4      251.34      215.43     17.06 o 
   1  10   4      820.19      824.76     23.45 o 
   2  10   4       48.83       73.25     12.77 o 
   3  10   4      248.65      227.60     15.59 o 
   4  10   4       13.19       33.11     14.00 o 
   5  10   4      356.86      365.10     26.53 o 
   6  10   4      251.17      226.45     27.17 o 
   7  10   4     1343.95     1033.25     50.50 o 
   8  10   4      560.63      477.07     57.64 o 
   9  10   4      919.78      953.73     58.30 o 
  10  10   4        1.96      -10.29     78.20 o 
  11  10   4      161.12      201.66     98.77 o 
 -20  11   4      351.51      398.41     52.49 o 
 -19  11   4        3.52      -10.37     32.90 o 
 -18  11   4       31.94       17.24     27.65 o 
 -17  11   4     1217.74     1194.39     56.30 o 
 -16  11   4       42.14       25.09     25.63 o 
 -15  11   4     1465.10     1402.11     50.48 o 
 -14  11   4       43.91       49.76     22.21 o 
 -13  11   4     2861.99     2732.49     58.92 o 
 -12  11   4      835.89      779.51     34.87 o 
 -11  11   4     1989.09     2033.67     49.87 o 
 -10  11   4     3149.93     3152.34     57.29 o 
  -9  11   4       86.58       80.16     20.07 o 
  -8  11   4     2581.59     2478.69     44.90 o 
  -7  11   4     9982.29     9987.40     93.55 o 
  -6  11   4    16296.66    16581.63    127.62 o 
  -5  11   4     5881.33     6247.85     64.21 o 
  -4  11   4      282.94      359.66     21.26 o 
  -3  11   4     1441.54     1373.06     34.13 o 
  -2  11   4    16989.66    17773.95    183.98 o 
  -1  11   4     8668.37     8841.50     81.64 o 
   0  11   4      332.55      416.42     26.04 o 
   1  11   4       44.87       85.58     17.64 o 
   2  11   4     5985.15     5984.56     78.59 o 
   3  11   4     8945.71     8942.11    119.15 o 
   4  11   4      468.58      508.47     27.99 o 
   5  11   4       21.16       50.03     18.64 o 
   6  11   4     8452.26     8620.34    168.59 o 
   7  11   4     9067.16     9369.40    229.45 o 
   8  11   4     9553.00     9942.20    214.59 o 
   9  11   4     1296.75     1403.89     61.19 o 
  10  11   4        2.48        7.75     29.96 o 
  11  11   4     1874.10     1977.55    102.89 o 
 -20  12   4      609.43      608.54     72.69 o 
 -19  12   4      117.14       31.05     30.11 o 
 -18  12   4      360.51      381.35     40.27 o 
 -17  12   4        2.08      -25.66     25.66 o 
 -16  12   4      373.61      471.97     36.33 o 
 -15  12   4      332.61      320.68     28.69 o 
 -14  12   4        3.30       -9.61     21.60 o 
 -13  12   4      936.25      929.27     42.24 o 
 -12  12   4      294.51      248.74     26.61 o 
 -11  12   4       31.53       15.69     19.37 o 
 -10  12   4     1985.46     1833.25     46.21 o 
  -9  12   4     1498.78     1537.14     42.29 o 
  -8  12   4     4797.74     4546.23     60.47 o 
  -7  12   4      287.56      280.03     19.62 o 
  -6  12   4      177.88      173.50     14.59 o 
  -5  12   4    10575.57    10094.02     98.08 o 
  -4  12   4     6468.93     6317.48     83.49 o 
  -3  12   4     9463.44     9045.49     94.78 o 
  -2  12   4     1638.46     1651.31     50.89 o 
  -1  12   4       28.64       74.06     16.24 o 
   0  12   4    17867.08    17489.39    198.12 o 
   1  12   4     3188.31     3148.58     73.48 o 
   2  12   4     9942.36     9939.64    145.31 o 
   3  12   4      213.85      192.60     33.21 o 
   4  12   4     3965.95     3990.87     95.94 o 
   5  12   4     2078.01     2038.40     61.56 o 
   6  12   4        0.23       88.74     29.29 o 
   7  12   4     2762.08     2779.69    149.78 o 
   8  12   4        0.24       71.86     36.29 o 
   9  12   4       46.10       63.08     31.31 o 
  10  12   4      143.53      169.82     39.21 o 
  11  12   4      104.95      123.47     51.45 o 
 -19  13   4      449.16      439.09     47.46 o 
 -18  13   4      212.61      226.41     38.14 o 
 -17  13   4      355.91      363.56     38.33 o 
 -16  13   4       19.51       21.56     24.74 o 
 -15  13   4      330.75      326.04     32.09 o 
 -14  13   4      108.03       81.39     24.22 o 
 -13  13   4     1040.03     1224.13     46.11 o 
 -12  13   4      279.14      317.70     27.53 o 
 -11  13   4      596.64      622.27     31.54 o 
 -10  13   4      617.04      614.89     31.06 o 
  -9  13   4      506.00      524.76     28.62 o 
  -8  13   4     2514.59     2544.42     46.95 o 
  -7  13   4      427.96      399.77     22.81 o 
  -6  13   4       20.36       13.23     16.34 o 
  -5  13   4        1.11      -15.10     15.10 o 
  -4  13   4     1645.15     1647.00     43.88 o 
  -3  13   4     3495.86     3891.26     66.86 o 
  -2  13   4        6.93      -14.48     15.34 o 
  -1  13   4     7067.91     7863.00    114.10 o 
   0  13   4     2915.83     3061.32     76.90 o 
   1  13   4      672.35      819.05     77.82 o 
   2  13   4     3699.65     3846.43     96.41 o 
   3  13   4     5434.32     5465.25    115.96 o 
   4  13   4     3013.74     3041.54     82.80 o 
   5  13   4       43.82        9.78     34.32 o 
   6  13   4     1308.41     1557.50     68.46 o 
   7  13   4     2846.70     2709.30     85.48 o 
   8  13   4      442.50      460.01     43.09 o 
   9  13   4        1.23       21.50     28.00 o 
  10  13   4      972.20     1018.13     57.31 o 
  11  13   4     2286.73     2069.39    175.94 o 
 -19  14   4      158.42       83.38     36.50 o 
 -18  14   4      127.55      120.52     34.32 o 
 -17  14   4       35.19       44.98     30.99 o 
 -16  14   4        8.30      -24.04     24.04 o 
 -15  14   4      580.67      597.76     38.76 o 
 -14  14   4      155.50      161.53     28.55 o 
 -13  14   4      238.50      225.58     28.07 o 
 -12  14   4     2089.81     2083.05     53.96 o 
 -11  14   4        2.26      -19.01     19.01 o 
 -10  14   4     1040.14     1022.16     38.28 o 
  -9  14   4      544.79      510.63     31.59 o 
  -8  14   4      210.12      203.65     23.05 o 
  -7  14   4     1921.72     1757.79     46.84 o 
  -6  14   4      121.40       64.59     20.71 o 
  -5  14   4     1234.92     1604.66     64.70 o 
  -4  14   4        3.24       -9.42     19.28 o 
  -3  14   4     1803.41     1970.71     55.56 o 
  -2  14   4      666.75      617.57     32.56 o 
  -1  14   4     6352.78     5972.91    103.53 o 
   0  14   4      458.50      490.44     47.31 o 
   1  14   4     3137.75     2995.98     89.72 o 
   2  14   4      183.95      296.19     39.06 o 
   3  14   4      144.10      162.12     34.93 o 
   4  14   4     2413.34     2498.71     79.64 o 
   5  14   4      419.01      270.81     43.55 o 
   6  14   4     3035.45     2846.31     95.41 o 
   7  14   4       40.81       40.01     31.67 o 
   8  14   4       36.51      -25.53     30.43 o 
   9  14   4      368.66      454.73     47.44 o 
  10  14   4      198.00       23.36     34.76 o 
 -19  15   4        1.15       63.80     40.60 o 
 -18  15   4      105.83      114.66     39.25 o 
 -17  15   4      722.82      550.68     48.32 o 
 -16  15   4     2021.55     2054.09     73.64 o 
 -15  15   4     1788.72     1843.73     66.90 o 
 -14  15   4     1407.84     1441.48     57.98 o 
 -13  15   4       77.05       53.32     26.19 o 
 -12  15   4      102.38       60.19     24.10 o 
 -11  15   4     1128.59     1214.95     45.98 o 
 -10  15   4     1426.95     1386.70     47.85 o 
  -9  15   4      621.78      700.49     35.67 o 
  -8  15   4        0.38      -20.82     20.82 o 
  -7  15   4        0.02      -19.96     22.82 o 
  -6  15   4      338.14      354.02     33.77 o 
  -5  15   4      637.54      627.70     38.90 o 
  -4  15   4       73.18       86.84     23.77 o 
  -3  15   4      172.44      123.15     23.97 o 
  -2  15   4     3872.21     3958.88     86.03 o 
  -1  15   4     1258.12     1205.83     85.81 o 
   0  15   4     1412.97     1381.89     60.82 o 
   1  15   4       47.16       69.16     32.53 o 
   2  15   4     2470.36     2543.27     85.13 o 
   3  15   4     4378.10     4490.80    113.86 o 
   4  15   4     3086.73     3169.22    108.90 o 
   5  15   4     1092.42     1106.19     57.03 o 
   6  15   4        3.83       58.97     36.36 o 
   7  15   4      150.37      163.67     53.09 o 
   8  15   4      595.44      530.75     54.25 o 
   9  15   4      378.68      287.09     47.78 o 
 -18  16   4       13.90       32.03     42.19 o 
 -17  16   4      160.25      174.69     39.06 o 
 -16  16   4     1251.95     1343.45     62.42 o 
 -15  16   4      226.37      117.93     31.04 o 
 -14  16   4     1974.62     1957.69     75.68 o 
 -13  16   4      156.09      185.06     31.80 o 
 -12  16   4        5.16       -3.78     22.17 o 
 -11  16   4     3415.86     3532.50     72.81 o 
 -10  16   4      703.75      637.56     37.76 o 
  -9  16   4      721.09      737.85     47.85 o 
  -8  16   4     3922.72     3634.73     90.84 o 
  -7  16   4      709.90      682.67     43.87 o 
  -6  16   4    10027.23     9636.87    138.35 o 
  -5  16   4      270.00      337.98     35.41 o 
  -4  16   4     3321.92     3454.05     82.99 o 
  -3  16   4      211.17      283.30     34.60 o 
  -2  16   4      476.28      518.51     45.59 o 
  -1  16   4     2942.19     3116.31     86.78 o 
   0  16   4     1223.02     1254.61     61.61 o 
   1  16   4     2170.14     2108.20     70.16 o 
   2  16   4        7.94      -15.91     30.88 o 
   3  16   4      194.88      241.10     36.29 o 
   4  16   4      941.94     1114.71     77.79 o 
   5  16   4       63.08       25.33     28.30 o 
   6  16   4     1011.43     1292.49     81.47 o 
   7  16   4      191.18       39.80     57.55 o 
   8  16   4      180.71      221.46     49.12 o 
 -17  17   4     1145.03     1152.06     70.21 o 
 -16  17   4      460.08      394.91     50.19 o 
 -15  17   4        0.37       17.77     32.70 o 
 -14  17   4      310.13      260.18     37.58 o 
 -13  17   4     1482.90     1476.77     63.97 o 
 -12  17   4     3320.26     3237.14     86.30 o 
 -11  17   4     2225.11     2290.68     76.74 o 
 -10  17   4     1087.22     1239.82     60.11 o 
  -9  17   4        1.37       -2.95     27.79 o 
  -8  17   4        5.34       40.70     29.53 o 
  -7  17   4     1781.11     1817.11     64.63 o 
  -6  17   4     1405.65     1444.97     61.41 o 
  -5  17   4     1361.80     1192.33     59.11 o 
  -4  17   4      481.30      404.01     44.11 o 
  -3  17   4       41.18       35.42     35.06 o 
  -2  17   4      551.70      676.69     52.11 o 
  -1  17   4      705.78      690.90     52.76 o 
   0  17   4      615.17      554.83     56.49 o 
   1  17   4       30.85       22.59     34.63 o 
   2  17   4      202.24      217.50     69.21 o 
   3  17   4     1069.38     1013.30     62.42 o 
   4  17   4     1245.86     1218.51     85.14 o 
   5  17   4       15.57       23.71     42.74 o 
   6  17   4       48.50       41.12     42.96 o 
   7  17   4     1302.15     1345.19     86.16 o 
 -17  18   4      323.61      334.66     70.06 o 
 -16  18   4      266.78       61.61     62.73 o 
 -15  18   4     1126.90     1142.33     69.24 o 
 -14  18   4       81.67       84.28     49.31 o 
 -13  18   4     1115.32     1094.86     62.04 o 
 -12  18   4      469.15      519.31     66.64 o 
 -11  18   4      199.79      153.08     38.09 o 
 -10  18   4     1749.24     1727.66     81.00 o 
  -9  18   4       21.08      -26.77     26.77 o 
  -8  18   4       62.31       75.25     38.83 o 
  -7  18   4     1766.82     1836.54     69.78 o 
  -6  18   4      515.29      531.48     46.06 o 
  -5  18   4     1208.75     1199.08     76.82 o 
  -4  18   4     1028.20     1039.37     96.83 o 
  -3  18   4     1692.88     1658.91     85.60 o 
  -2  18   4     2997.08     3174.42    125.92 o 
  -1  18   4     2918.58     2683.97    102.02 o 
   0  18   4      692.67      776.86     64.24 o 
   1  18   4      235.30      262.66     47.11 o 
   2  18   4      758.75      838.25     65.28 o 
   3  18   4     2665.61     2753.48    117.83 o 
   4  18   4     1267.82     1175.41     87.37 o 
   5  18   4     1790.84     1729.19    102.08 o 
   6  18   4      125.88       63.00     48.08 o 
 -16  19   4        1.39      -54.91     54.91 o 
 -15  19   4      228.54      123.49     54.24 o 
 -14  19   4      148.46      171.24     57.78 o 
 -13  19   4      311.97      326.64     70.69 o 
 -12  19   4        0.25      -25.59     37.89 o 
 -11  19   4        0.63       29.14     36.24 o 
 -10  19   4      399.60      473.46     52.58 o 
  -9  19   4       88.83       15.32     36.01 o 
  -8  19   4     1515.28     1484.18     75.41 o 
  -7  19   4      748.35      851.35     63.63 o 
  -6  19   4      709.77      561.86     68.31 o 
  -5  19   4      215.57      165.54     44.25 o 
  -4  19   4        0.98      -41.90     41.90 o 
  -3  19   4      663.85      616.47     72.39 o 
  -2  19   4       34.69       52.83     46.66 o 
  -1  19   4      381.84      389.83     60.57 o 
   0  19   4       27.52      -50.50     50.50 o 
   1  19   4      265.85      151.30     44.70 o 
   2  19   4        0.80      -36.34     43.83 o 
   3  19   4        1.82       52.46     62.32 o 
   4  19   4       18.87      -37.05     45.71 o 
 -15  20   4      567.95      380.05     75.40 o 
 -14  20   4     1197.46     1183.55    133.96 o 
 -13  20   4      299.05      193.08     85.35 o 
 -12  20   4      216.77      305.35     66.45 o 
 -11  20   4     1288.94     1347.56     99.30 o 
 -10  20   4     1383.42     1270.29     85.46 o 
  -9  20   4     3680.96     4108.22    139.12 o 
  -8  20   4       23.68        2.59     76.93 o 
  -7  20   4        0.14       -6.55     50.53 o 
  -6  20   4     1131.62     1313.53    101.07 o 
  -5  20   4      291.94      234.41     60.57 o 
  -4  20   4     1083.31     1205.29     97.32 o 
  -3  20   4       44.85       69.11     48.93 o 
  -2  20   4       81.33       68.78     48.60 o 
  -1  20   4       67.46       36.00     48.13 o 
   0  20   4      270.71      238.46     58.21 o 
   1  20   4       20.57       17.91     45.45 o 
   2  20   4      667.56      743.51     73.27 o 
   3  20   4      166.23       60.40     64.82 o 
 -14  21   4      214.29      130.11    132.79 o 
 -13  21   4      273.29      201.05     77.83 o 
 -12  21   4      601.06      643.91    122.90 o 
 -11  21   4      353.98      309.70     63.01 o 
 -10  21   4        0.51      -24.40     45.86 o 
  -9  21   4       14.40        3.75     76.14 o 
  -8  21   4      104.54       46.38     65.91 o 
  -7  21   4      191.37      168.84     72.71 o 
  -6  21   4      153.99      131.24     70.70 o 
  -5  21   4      486.13      650.23    119.35 o 
  -4  21   4       47.48        2.06     61.11 o 
  -3  21   4        0.03       42.99     58.81 o 
  -2  21   4      190.42      127.49     65.43 o 
  -1  21   4        0.18      -56.25     56.25 o 
   0  21   4       20.22       -4.87     57.46 o 
   1  21   4       71.48       89.83     85.40 o 
 -12  22   4       59.51       20.62     65.64 o 
 -11  22   4      232.65      -72.02    109.06 o 
 -10  22   4     1390.70     1482.58    146.77 o 
  -9  22   4      613.62      423.49     99.47 o 
  -8  22   4      193.86      226.85     82.79 o 
  -7  22   4      510.90      487.81    108.03 o 
  -6  22   4     1046.79      881.05    137.87 o 
  -5  22   4     3186.16     3492.62    248.99 o 
  -4  22   4      377.68      258.59     84.06 o 
  -3  22   4      703.46      627.43    102.51 o 
  -2  22   4      394.60      495.81     91.53 o 
   0 -22   5      135.25      136.37     91.32 o 
   1 -22   5       64.84       12.50     70.29 o 
   2 -22   5       71.01       34.61     71.75 o 
   3 -22   5       33.75      131.78    116.27 o 
   4 -22   5      225.94      184.07     97.75 o 
   5 -22   5        4.23      -32.74     64.74 o 
   6 -22   5       62.89      -61.06     61.06 o 
   7 -22   5        5.69      -49.00     60.91 o 
   8 -22   5       19.45       24.98     52.03 o 
   9 -22   5        4.27      -49.73     49.73 o 
  -2 -21   5        7.59      -54.53     54.53 o 
  -1 -21   5      431.84      492.05     82.20 o 
   0 -21   5       87.17      -52.05     95.69 o 
   1 -21   5      191.70      227.48     92.60 o 
   2 -21   5       56.65       54.80     73.05 o 
   3 -21   5      104.54      -51.42     65.29 o 
   4 -21   5        5.95      -62.98     62.98 o 
   5 -21   5       65.74      109.37    130.67 o 
   6 -21   5      183.74      176.42     47.37 o 
   7 -21   5       20.57        6.91     38.42 o 
   8 -21   5        8.04      -44.17     44.17 o 
   9 -21   5       81.33       62.15     47.12 o 
  10 -21   5      139.17      151.72     47.10 o 
  11 -21   5      151.36      100.35     59.74 o 
  -4 -20   5      433.79      362.55    157.12 o 
  -3 -20   5      472.63      401.01     98.40 o 
  -2 -20   5        5.00       21.92     68.71 o 
  -1 -20   5        6.63      -50.18     50.18 o 
   0 -20   5     1101.81      967.17    115.67 o 
   1 -20   5      387.38      348.36    102.89 o 
   2 -20   5       58.24      -24.53     52.78 o 
   3 -20   5       99.73       59.77     55.21 o 
   4 -20   5      630.14      668.91     72.03 o 
   5 -20   5      483.58      410.35     41.72 o 
   6 -20   5       19.71        5.08     32.45 o 
   7 -20   5        2.90      -32.81     32.81 o 
   8 -20   5      275.12      235.67     61.51 o 
   9 -20   5      208.95      271.09     49.89 o 
  10 -20   5      436.26      478.51     59.07 o 
  11 -20   5      681.92      609.00     58.54 o 
  12 -20   5      233.20      235.03     59.55 o 
  13 -20   5       12.84       50.65     52.82 o 
  -6 -19   5      104.97       41.43     46.42 o 
  -5 -19   5      436.13      637.72     64.30 o 
  -4 -19   5      563.30      595.21     57.48 o 
  -3 -19   5      380.15      307.64     58.97 o 
  -2 -19   5     2723.72     3031.47    172.07 o 
  -1 -19   5       40.90       56.79     46.91 o 
   0 -19   5     1116.64     1189.54     96.89 o 
   1 -19   5      293.35      293.06     64.09 o 
   2 -19   5        1.87       79.93     54.46 o 
   3 -19   5      773.29      838.72     56.30 o 
   4 -19   5       13.29       38.88     28.39 o 
   5 -19   5     1675.79     1763.52     67.34 o 
   6 -19   5      260.81      238.22     34.14 o 
   7 -19   5     1067.48     1084.41     50.73 o 
   8 -19   5       84.81      107.24     35.06 o 
   9 -19   5      411.41      572.97     55.02 o 
  10 -19   5     1307.13     1472.26     72.67 o 
  11 -19   5        0.26      -15.21     35.84 o 
  12 -19   5      474.62      440.05     58.11 o 
  13 -19   5        4.72       44.31     49.69 o 
  14 -19   5        0.02       13.09     42.96 o 
  -7 -18   5      316.57      315.37     51.64 o 
  -6 -18   5      207.43      284.19     45.45 o 
  -5 -18   5     1425.07     1398.10     74.97 o 
  -4 -18   5     1009.09     1102.61     68.46 o 
  -3 -18   5      307.88      317.09     51.33 o 
  -2 -18   5        9.31        5.37     40.20 o 
  -1 -18   5     1443.91     1408.74    102.78 o 
   0 -18   5     1503.82     1561.12    105.29 o 
   1 -18   5     2107.25     1983.05    118.34 o 
   2 -18   5      119.89      124.82     32.53 o 
   3 -18   5      642.98      592.32     40.59 o 
   4 -18   5      405.91      449.91     38.61 o 
   5 -18   5      226.55      221.76     31.44 o 
   6 -18   5       57.53       38.83     26.53 o 
   7 -18   5      497.94      574.10     60.16 o 
   8 -18   5      661.34      626.74     44.01 o 
   9 -18   5     1026.47     1043.87     63.87 o 
  10 -18   5     1007.51     1039.26     57.17 o 
  11 -18   5        4.67      -30.43     30.62 o 
  12 -18   5      530.38      678.34     66.04 o 
  13 -18   5      637.65      730.36     74.31 o 
  14 -18   5      696.52      735.01     62.87 o 
  15 -18   5       80.42       40.25     39.02 o 
  -8 -17   5      307.95      382.41     63.73 o 
  -7 -17   5       16.15      -13.34     35.00 o 
  -6 -17   5      109.71      134.41     38.42 o 
  -5 -17   5      549.00      466.43     50.20 o 
  -4 -17   5      330.32      255.32     47.75 o 
  -3 -17   5     1297.33     1374.94     79.02 o 
  -2 -17   5      126.21      165.15     42.30 o 
  -1 -17   5      251.79      251.74     56.59 o 
   0 -17   5     2819.09     2865.92    124.34 o 
   1 -17   5      102.83      112.47     28.55 o 
   2 -17   5     2131.62     2343.68     63.42 o 
   3 -17   5        2.64      -23.44     23.44 o 
   4 -17   5     1107.66     1192.88     49.00 o 
   5 -17   5      451.16      440.11     34.84 o 
   6 -17   5       14.23       31.12     24.72 o 
   7 -17   5      290.31      265.63     30.62 o 
   8 -17   5      110.29      210.23     30.60 o 
   9 -17   5      850.85      820.50     44.68 o 
  10 -17   5      140.97      160.33     31.82 o 
  11 -17   5      306.79      399.97     38.42 o 
  12 -17   5       20.07       16.85     27.55 o 
  13 -17   5      316.18      489.27     44.97 o 
  14 -17   5        6.81       16.96     35.48 o 
  15 -17   5       18.61        5.34     38.17 o 
 -10 -16   5        0.14       43.23     40.02 o 
  -9 -16   5        0.32      -38.32     38.32 o 
  -8 -16   5      815.44      844.86     74.17 o 
  -7 -16   5      302.95      285.30     37.30 o 
  -6 -16   5      302.89      336.31     39.67 o 
  -5 -16   5      236.16      247.17     37.52 o 
  -4 -16   5      463.68      426.66     44.34 o 
  -3 -16   5      752.50      734.49     53.82 o 
  -2 -16   5       13.07      -32.86     32.86 o 
  -1 -16   5      935.31      826.01     68.22 o 
   0 -16   5     1431.01     1537.01     57.14 o 
   1 -16   5     2053.57     1997.21     65.69 o 
   2 -16   5      181.23      173.86     36.34 o 
   3 -16   5        0.19       -9.29     21.81 o 
   4 -16   5      127.38      116.64     26.49 o 
   5 -16   5     1373.29     1341.22     46.73 o 
   6 -16   5       32.11       48.67     21.10 o 
   7 -16   5       60.83       52.43     20.85 o 
   8 -16   5       26.55       49.78     21.44 o 
   9 -16   5      168.53      147.77     26.45 o 
  10 -16   5      740.87      742.31     40.95 o 
  11 -16   5      115.08       96.79     28.11 o 
  12 -16   5      480.25      567.88     45.31 o 
  13 -16   5       48.33       43.18     27.27 o 
  14 -16   5        5.08        0.09     30.20 o 
  15 -16   5      283.87      291.02     40.02 o 
  16 -16   5      440.55      612.83     55.84 o 
 -11 -15   5      146.01      134.49     54.99 o 
 -10 -15   5      244.24      339.04     50.05 o 
  -9 -15   5        3.21        0.30     39.55 o 
  -8 -15   5        4.33       23.62     29.72 o 
  -7 -15   5      389.14      534.41     44.49 o 
  -6 -15   5        6.88      -25.25     27.93 o 
  -5 -15   5      232.73      236.52     35.00 o 
  -4 -15   5      241.55      238.29     37.60 o 
  -3 -15   5     1014.00      885.00     55.74 o 
  -2 -15   5        0.13      -26.96     26.96 o 
  -1 -15   5     3653.72     3724.71     73.49 o 
   0 -15   5      770.86      662.92     36.28 o 
   1 -15   5     1244.97     1317.20     46.14 o 
   2 -15   5        1.02      -17.20     20.14 o 
   3 -15   5      618.56      648.87     35.39 o 
   4 -15   5     8609.68     8606.12    101.54 o 
   5 -15   5     2887.80     2992.11     56.48 o 
   6 -15   5     5504.27     5455.27     76.40 o 
   7 -15   5      177.93      205.84     24.17 o 
   8 -15   5       62.14       30.50     20.36 o 
   9 -15   5     4493.23     4937.21     84.98 o 
  10 -15   5      540.13      614.67     39.81 o 
  11 -15   5     1398.63     1413.36     51.77 o 
  12 -15   5      177.64      253.34     31.13 o 
  13 -15   5      103.61       84.10     27.50 o 
  14 -15   5     1486.84     1499.10     61.73 o 
  15 -15   5       51.21      -29.09     29.09 o 
  16 -15   5      109.18       86.29     38.72 o 
  17 -15   5      820.80     1062.06     64.31 o 
 -11 -14   5       35.19        5.56     40.26 o 
 -10 -14   5      705.95      720.44     70.16 o 
  -9 -14   5     2757.56     3144.89     80.64 o 
  -8 -14   5     3767.27     4075.89    108.01 o 
  -7 -14   5     2208.19     2382.63     65.36 o 
  -6 -14   5       78.72       59.47     26.54 o 
  -5 -14   5      891.57      805.26     53.86 o 
  -4 -14   5     2813.45     3003.76     77.26 o 
  -3 -14   5      952.42     1000.41     51.86 o 
  -2 -14   5     1476.95     1385.37     52.18 o 
  -1 -14   5      756.59      771.81     34.21 o 
   0 -14   5      420.40      362.45     28.57 o 
   1 -14   5     3144.47     3031.45     54.61 o 
   2 -14   5      469.67      459.35     29.58 o 
   3 -14   5      293.65      286.06     26.85 o 
   4 -14   5     5495.98     5406.45     72.74 o 
   5 -14   5     1475.22     1505.16     43.60 o 
   6 -14   5     2957.86     2882.16     54.27 o 
   7 -14   5      158.39      106.08     21.46 o 
   8 -14   5       89.40       76.97     22.70 o 
   9 -14   5      239.25      288.22     31.51 o 
  10 -14   5      220.81      312.75     31.64 o 
  11 -14   5      393.22      376.72     31.80 o 
  12 -14   5        0.35      -21.90     21.90 o 
  13 -14   5      412.11      360.06     33.93 o 
  14 -14   5       18.61       62.41     28.28 o 
  15 -14   5      578.48      552.59     44.16 o 
  16 -14   5     1533.68     1627.10     69.01 o 
  17 -14   5      103.38      175.90     36.68 o 
 -12 -13   5       82.41      106.53     48.00 o 
 -11 -13   5       66.13      114.05     39.02 o 
 -10 -13   5      160.83      180.03     41.55 o 
  -9 -13   5        0.75       37.40     28.22 o 
  -8 -13   5     1086.11     1153.45     52.55 o 
  -7 -13   5      106.11       41.47     25.10 o 
  -6 -13   5      891.76      976.93     45.96 o 
  -5 -13   5       48.70       78.63     25.29 o 
  -4 -13   5      553.68      581.30     41.38 o 
  -3 -13   5      756.04      746.17     39.40 o 
  -2 -13   5       24.14      -14.01     16.03 o 
  -1 -13   5      812.98      739.56     31.68 o 
   0 -13   5      285.93      305.90     21.34 o 
   1 -13   5     1591.56     1555.44     38.35 o 
   2 -13   5      810.56      932.98     33.48 o 
   3 -13   5     2954.73     2759.34     54.95 o 
   4 -13   5     2131.74     2554.50     48.70 o 
   5 -13   5     3168.05     2934.89     52.24 o 
   6 -13   5      160.77      148.57     21.93 o 
   7 -13   5      192.24      249.05     23.02 o 
   8 -13   5     8055.45     7961.07     96.94 o 
   9 -13   5     5328.86     5602.84     83.58 o 
  10 -13   5     6296.12     6127.74     94.17 o 
  11 -13   5      334.25      384.24     30.96 o 
  12 -13   5      211.39      190.38     27.16 o 
  13 -13   5     4667.47     5040.26     92.27 o 
  14 -13   5      427.33      373.17     36.61 o 
  15 -13   5      329.66      321.88     34.58 o 
  16 -13   5      538.92      579.35     42.43 o 
  17 -13   5      154.25       84.29     36.66 o 
 -13 -12   5       12.29       19.49     40.45 o 
 -12 -12   5      678.55      776.00     55.17 o 
 -11 -12   5      370.36      328.31     45.13 o 
 -10 -12   5      825.71      878.68     70.17 o 
  -9 -12   5     1354.77     1379.02     54.63 o 
  -8 -12   5      637.27      775.28     42.99 o 
  -7 -12   5      224.84      205.11     29.13 o 
  -6 -12   5      766.03      762.96     43.55 o 
  -5 -12   5     3057.23     3485.39     72.80 o 
  -4 -12   5     6696.98     7021.29    102.63 o 
  -3 -12   5     3444.36     3531.30     69.80 o 
  -2 -12   5      204.95      158.15     19.08 o 
  -1 -12   5      165.61      155.57     17.64 o 
   0 -12   5      851.85      852.27     27.92 o 
   1 -12   5       37.58       39.12     15.54 o 
   2 -12   5     1117.81     1126.29     33.72 o 
   3 -12   5      592.91      604.24     25.81 o 
   4 -12   5     3696.84     3839.80     54.57 o 
   5 -12   5      337.84      286.52     22.36 o 
   6 -12   5      590.66      598.87     29.39 o 
   7 -12   5       86.43       79.96     18.69 o 
   8 -12   5     1192.55     1202.46     35.58 o 
   9 -12   5     3258.05     3324.94     58.71 o 
  10 -12   5       18.03       11.51     22.65 o 
  11 -12   5      452.25      387.30     30.17 o 
  12 -12   5     1019.03     1249.23     46.45 o 
  13 -12   5      963.77      991.77     58.92 o 
  14 -12   5      652.58      604.31     40.09 o 
  15 -12   5       66.56       61.53     26.12 o 
  16 -12   5        5.38        1.31     28.31 o 
  17 -12   5      315.77      296.86     43.66 o 
  18 -12   5       73.33      133.36     40.81 o 
 -14 -11   5        9.32       28.42     41.63 o 
 -13 -11   5      233.87      216.51     47.05 o 
 -12 -11   5        5.77       44.80     31.43 o 
 -11 -11   5      550.90      534.83     49.71 o 
 -10 -11   5       49.70       24.59     21.68 o 
  -9 -11   5      572.08      644.00     38.91 o 
  -8 -11   5        6.77       -6.83     22.33 o 
  -7 -11   5      111.15      171.40     28.10 o 
  -6 -11   5      370.18      412.94     34.02 o 
  -5 -11   5       78.42       71.14     19.59 o 
  -4 -11   5     4340.03     4237.43     66.18 o 
  -3 -11   5     1567.82     1734.30     43.33 o 
  -2 -11   5     9303.03     8994.76     95.56 o 
  -1 -11   5       98.95       25.79     13.92 o 
   0 -11   5      435.62      299.67     24.89 o 
   1 -11   5    17703.25    16783.53    135.06 o 
   2 -11   5     3576.96     3894.94     54.14 o 
   3 -11   5    12927.37    12150.97    105.45 o 
   4 -11   5      191.41       60.00     16.21 o 
   5 -11   5        9.82       -8.38     14.45 o 
   6 -11   5     2111.33     2138.57     44.42 o 
   7 -11   5      459.85      407.89     23.98 o 
   8 -11   5     1329.64     1354.98     36.36 o 
   9 -11   5     2078.01     2022.23     44.19 o 
  10 -11   5      578.56      512.27     28.99 o 
  11 -11   5      707.12      690.77     35.01 o 
  12 -11   5     1215.39     1242.56     45.22 o 
  13 -11   5       84.51      209.40     27.02 o 
  14 -11   5     1313.82     1404.78     58.01 o 
  15 -11   5       14.42        3.38     21.55 o 
  16 -11   5      605.06      571.56     44.24 o 
  17 -11   5      259.05      335.74     42.46 o 
  18 -11   5        1.60       42.93     33.79 o 
 -15 -10   5      165.68      176.43     46.39 o 
 -14 -10   5      288.64      279.18     53.76 o 
 -13 -10   5      243.39      392.30     52.68 o 
 -12 -10   5      196.88      222.34     36.39 o 
 -11 -10   5       28.83       13.99     26.03 o 
 -10 -10   5      282.53      293.55     33.06 o 
  -9 -10   5      494.18      553.17     34.32 o 
  -8 -10   5     2233.17     2002.95     56.86 o 
  -7 -10   5      803.27      975.82     44.07 o 
  -6 -10   5      896.99      893.52     63.87 o 
  -5 -10   5       13.32      -10.46     13.62 o 
  -4 -10   5       46.95       53.33     11.90 o 
  -3 -10   5     2958.19     2728.66     45.34 o 
  -2 -10   5     2118.60     2198.32     40.89 o 
  -1 -10   5     2023.55     1845.19     32.75 o 
   0 -10   5      789.49      863.55     26.09 o 
   1 -10   5       61.28       65.24     14.41 o 
   2 -10   5     3993.42     4360.05     50.85 o 
   3 -10   5       17.91       -5.86     13.31 o 
   4 -10   5       61.48       38.64     15.31 o 
   5 -10   5       59.69       75.69     15.60 o 
   6 -10   5     1190.37     1319.56     36.44 o 
   7 -10   5     3794.70     4259.82     56.73 o 
   8 -10   5     1116.68     1134.83     32.11 o 
   9 -10   5     1200.08     1237.77     36.54 o 
  10 -10   5      216.07      251.91     22.65 o 
  11 -10   5     4939.76     5443.75     69.03 o 
  12 -10   5     8465.58     8532.87     95.21 o 
  13 -10   5     5773.66     5973.92     84.66 o 
  14 -10   5     2381.51     2338.12     54.17 o 
  15 -10   5       10.56      -22.67     22.67 o 
  16 -10   5     2374.86     2535.30     73.64 o 
  17 -10   5     1407.54     1377.32     63.88 o 
  18 -10   5     1420.67     1426.18     68.86 o 
 -15  -9   5      520.42      583.16     58.84 o 
 -14  -9   5       15.98       -6.25     37.53 o 
 -13  -9   5        1.45      -27.73     27.73 o 
 -12  -9   5      919.75      965.00     51.89 o 
 -11  -9   5       15.99       55.53     20.31 o 
 -10  -9   5      258.64      337.19     28.76 o 
  -9  -9   5     1222.44     1258.98     46.15 o 
  -8  -9   5      157.14      158.15     26.60 o 
  -7  -9   5     1884.85     1997.96     54.15 o 
  -6  -9   5      158.19      127.85     17.30 o 
  -5  -9   5     1417.44     1122.13     30.73 o 
  -4  -9   5      719.57      652.46     22.79 o 
  -3  -9   5     1740.46     1687.13     34.48 o 
  -2  -9   5     3009.05     2550.51     40.66 o 
  -1  -9   5     1193.80     1448.57     26.72 o 
   0  -9   5    23291.55    21770.95    163.75 o 
   1  -9   5     4029.51     4536.03     49.22 o 
   2  -9   5    21672.22    20525.13    142.75 o 
   3  -9   5      281.99      195.38     15.30 o 
   4  -9   5      159.18      357.34     18.92 o 
   5  -9   5    25776.42    25221.57    191.22 o 
   6  -9   5     5674.86     6020.19     63.22 o 
   7  -9   5    10337.68    10285.57     93.71 o 
   8  -9   5      165.72      205.64     17.02 o 
   9  -9   5       89.05       81.81     16.51 o 
  10  -9   5     3092.68     2714.09     45.01 o 
  11  -9   5      913.59     1059.56     34.33 o 
  12  -9   5     1888.12     2084.83     46.74 o 
  13  -9   5      229.42      227.93     23.61 o 
  14  -9   5      118.08       88.86     22.74 o 
  15  -9   5     1594.69     1661.06     51.78 o 
  16  -9   5      307.38      271.99     32.91 o 
  17  -9   5      308.35      347.29     40.25 o 
  18  -9   5       60.92       71.75     33.70 o 
 -16  -8   5      135.39       76.34     42.11 o 
 -15  -8   5      149.01      159.85     44.75 o 
 -14  -8   5      208.43      204.02     56.43 o 
 -13  -8   5      498.16      595.19     44.88 o 
 -12  -8   5       43.52       77.18     25.55 o 
 -11  -8   5      473.06      532.05     33.20 o 
 -10  -8   5      370.21      339.55     28.37 o 
  -9  -8   5     1388.27     1506.48     51.53 o 
  -8  -8   5     1322.49     1380.35     48.14 o 
  -7  -8   5      147.68      193.61     24.53 o 
  -6  -8   5     4653.44     4167.61     53.39 o 
  -5  -8   5    11419.72    11251.60     99.09 o 
  -4  -8   5    13312.03    13013.48    109.78 o 
  -3  -8   5     4272.21     4416.42     55.72 o 
  -2  -8   5     1881.86     1837.13     37.06 o 
  -1  -8   5     1033.11     1286.02     27.30 o 
   0  -8   5     1303.98     1185.90     26.85 o 
   1  -8   5     1511.66     1484.49     28.05 o 
   2  -8   5     1162.61      782.21     21.30 o 
   3  -8   5     2407.90     2551.89     33.90 o 
   4  -8   5      226.82      332.69     17.86 o 
   5  -8   5       22.88       97.00     14.27 o 
   6  -8   5     1737.11     1955.73     33.22 o 
   7  -8   5     1249.31     1358.66     29.01 o 
   8  -8   5      705.93      667.11     22.93 o 
   9  -8   5     1997.29     2188.07     36.12 o 
  10  -8   5     1589.70     1547.27     35.37 o 
  11  -8   5     2738.42     2816.74     44.38 o 
  12  -8   5     3972.74     3945.00     54.83 o 
  13  -8   5     1127.06     1071.46     40.66 o 
  14  -8   5      109.72       70.22     21.76 o 
  15  -8   5     1680.60     1738.36     56.06 o 
  16  -8   5     5556.94     5485.49     94.75 o 
  17  -8   5     5727.79     5827.10    108.22 o 
  18  -8   5     1035.95      911.28     71.27 o 
 -16  -7   5      976.18     1070.57     84.65 o 
 -15  -7   5        6.82       -0.79     37.01 o 
 -14  -7   5       97.09       49.31     29.58 o 
 -13  -7   5     2474.84     2849.20    135.31 o 
 -12  -7   5       49.39       92.36     20.52 o 
 -11  -7   5      293.52      357.95     27.23 o 
 -10  -7   5     1593.47     1450.97     45.75 o 
  -9  -7   5      495.27      462.86     30.44 o 
  -8  -7   5     2774.36     2679.46     50.58 o 
  -7  -7   5     6206.81     5654.16     60.61 o 
  -6  -7   5     2973.74     3262.22     49.55 o 
  -5  -7   5    12461.59    11229.26     89.63 o 
  -4  -7   5     6029.09     7331.69     67.81 o 
  -3  -7   5     8661.63     7573.46     72.08 o 
  -2  -7   5        3.92       75.35     11.00 o 
  -1  -7   5      922.45      797.07     19.99 o 
   0  -7   5     1467.52      832.95     22.81 o 
   1  -7   5     4115.42     3373.05     47.02 o 
   2  -7   5     1331.01     1121.34     23.25 o 
   3  -7   5     4441.54     3707.24     43.53 o 
   4  -7   5     2005.11     1283.59     26.99 o 
   5  -7   5      305.22      509.17     19.48 o 
   6  -7   5     8524.55     7656.66     67.93 o 
   7  -7   5      706.56     1084.23     25.98 o 
   8  -7   5     2641.33     2428.92     35.04 o 
   9  -7   5     2733.23     2544.62     37.85 o 
  10  -7   5     1262.78     1435.75     31.85 o 
  11  -7   5     6268.08     6161.59     61.06 o 
  12  -7   5      954.57     1084.60     33.86 o 
  13  -7   5     1317.18     1407.55     42.60 o 
  14  -7   5      424.24      389.92     26.67 o 
  15  -7   5      288.33      229.01     27.28 o 
  16  -7   5      829.96      979.86     43.71 o 
  17  -7   5       69.74       64.45     28.09 o 
  18  -7   5       57.54       82.60     29.61 o 
 -17  -6   5     1212.27     1049.58     72.97 o 
 -16  -6   5     2215.26     2438.31    104.55 o 
 -15  -6   5      807.37      834.68     51.78 o 
 -14  -6   5      369.61      430.68     54.80 o 
 -13  -6   5      740.54      741.28     44.86 o 
 -12  -6   5      886.83      965.98     37.94 o 
 -11  -6   5     6952.04     7363.04     97.56 o 
 -10  -6   5      623.07      684.91     30.92 o 
  -9  -6   5      261.65      264.89     19.17 o 
  -8  -6   5     2077.86     2251.47     37.82 o 
  -7  -6   5     2611.36     2542.07     33.90 o 
  -6  -6   5      775.48      747.62     25.00 o 
  -5  -6   5     2459.17     2688.98     33.23 o 
  -4  -6   5       37.26       39.87     10.85 o 
  -3  -6   5     1534.10     1801.08     29.89 o 
  -2  -6   5      464.68      492.20     17.49 o 
  -1  -6   5       33.00       97.00     11.85 o 
   0  -6   5      353.33      331.62     15.25 o 
   1  -6   5       18.09       61.74     10.55 o 
   2  -6   5     1468.06     1131.42     22.21 o 
   3  -6   5    10626.32    11291.27     85.68 o 
   4  -6   5     5303.46     5824.12     57.31 o 
   5  -6   5      998.00     1119.23     27.31 o 
   6  -6   5       12.46        5.08     10.16 o 
   7  -6   5     2693.17     2666.23     34.39 o 
   8  -6   5     2465.76     2307.56     34.05 o 
   9  -6   5     1591.89     1693.50     28.55 o 
  10  -6   5      737.21      717.01     21.68 o 
  11  -6   5       24.75       13.25     15.61 o 
  12  -6   5       64.91       36.23     16.92 o 
  13  -6   5      849.66      794.18     31.41 o 
  14  -6   5       13.47       27.73     18.16 o 
  15  -6   5       91.44       57.28     20.89 o 
  16  -6   5      329.84      213.95     26.43 o 
  17  -6   5      230.93      153.89     30.49 o 
  18  -6   5        3.39       -5.89     38.30 o 
 -17  -5   5      444.87      463.28     56.18 o 
 -16  -5   5       99.41      166.12     33.50 o 
 -15  -5   5      658.47      697.08     47.31 o 
 -14  -5   5     5173.91     5384.61     96.69 o 
 -13  -5   5     1371.16     1419.32     44.18 o 
 -12  -5   5     2631.19     2779.83     65.15 o 
 -11  -5   5     1265.65     1234.28     39.56 o 
 -10  -5   5      398.20      379.73     24.88 o 
  -9  -5   5      185.08      176.35     17.44 o 
  -8  -5   5     4202.19     3866.87     41.13 o 
  -7  -5   5     1261.60     1337.32     27.02 o 
  -6  -5   5    24758.22    22417.45    150.66 o 
  -5  -5   5     4006.92     4893.43     46.38 o 
  -4  -5   5    11725.40    10276.46     81.82 o 
  -3  -5   5     2759.43     1760.07     26.61 o 
  -2  -5   5     5403.67     5602.24     53.09 o 
  -1  -5   5    31396.27    26323.27    168.90 o 
   0  -5   5    10002.93    10088.91     79.74 o 
   1  -5   5    21548.96    19744.79    128.95 o 
   2  -5   5    35853.85    35763.02    212.48 o 
   3  -5   5     3413.57     3428.08     36.07 o 
   4  -5   5    83588.16    82813.90    457.28 o 
   5  -5   5    18673.18    22379.34    138.19 o 
   6  -5   5    15305.76    15065.65     93.79 o 
   7  -5   5     7178.15     6824.07     50.94 o 
   8  -5   5        3.61        9.35      9.15 o 
   9  -5   5     9566.23     9918.08     70.01 o 
  10  -5   5     2095.38     1876.60     31.37 o 
  11  -5   5     1118.13     1239.54     32.58 o 
  12  -5   5     5558.08     5139.65     61.40 o 
  13  -5   5      121.89      171.73     19.83 o 
  14  -5   5      661.86      797.41     31.59 o 
  15  -5   5      578.13      629.80     31.30 o 
  16  -5   5       10.69       10.17     20.19 o 
  17  -5   5      530.95      690.57     62.26 o 
  18  -5   5      111.20      112.71     49.47 o 
 -18  -4   5      277.93      303.22     55.98 o 
 -17  -4   5     1432.04     1616.17     78.54 o 
 -16  -4   5      263.42      253.26     51.28 o 
 -15  -4   5        0.02      -27.68     27.68 o 
 -14  -4   5     1852.32     1899.81     48.39 o 
 -13  -4   5     6367.10     6485.53     87.14 o 
 -12  -4   5    14310.28    14626.51    151.00 o 
 -11  -4   5     2303.96     2608.70     50.92 o 
 -10  -4   5     2407.40     2390.37     45.11 o 
  -9  -4   5     7032.43     7140.14     63.83 o 
  -8  -4   5    37867.68    38765.83    267.04 o 
  -7  -4   5    45660.52    47285.58    331.12 o 
  -6  -4   5     8499.03     8249.46     63.33 o 
  -5  -4   5     2127.25     2328.01     32.30 o 
  -4  -4   5    10445.12    11382.29     87.66 o 
  -3  -4   5     2617.80     2603.24     33.25 o 
  -2  -4   5        5.47       88.96     10.67 o 
  -1  -4   5       29.19       89.74      8.69 o 
   0  -4   5     2994.99     2778.55     31.27 o 
   1  -4   5     5694.74     5194.21     42.95 o 
   2  -4   5     9836.12    10289.37     69.90 o 
   3  -4   5    36003.17    40654.61    225.80 o 
   4  -4   5     1859.38     2305.57     28.75 o 
   5  -4   5     3780.26     3600.33     34.63 o 
   6  -4   5     6539.77     6754.68     47.44 o 
   7  -4   5    15831.75    17095.67    100.58 o 
   8  -4   5     6027.82     6394.28     49.36 o 
   9  -4   5     2329.97     2546.80     30.77 o 
  10  -4   5        3.68      -12.80     12.80 o 
  11  -4   5      492.65      494.79     21.96 o 
  12  -4   5     2055.39     1790.91     37.15 o 
  13  -4   5     2306.56     2353.69     42.49 o 
  14  -4   5     2340.90     2163.57     44.35 o 
  15  -4   5     2185.60     2128.41     46.66 o 
  16  -4   5      934.46      986.22     72.58 o 
  17  -4   5       52.64        8.30     31.22 o 
  18  -4   5      225.84      171.69     60.69 o 
 -18  -3   5      187.98      147.22     50.57 o 
 -17  -3   5       14.40       90.08     31.22 o 
 -16  -3   5        5.75      -25.85     25.85 o 
 -15  -3   5     1561.01     1648.20     59.99 o 
 -14  -3   5      532.39      420.38     28.34 o 
 -13  -3   5     2807.90     2816.20     55.86 o 
 -12  -3   5      428.90      405.81     27.26 o 
 -11  -3   5      101.68       42.85     15.70 o 
 -10  -3   5     6121.15     5714.78     62.93 o 
  -9  -3   5     2951.67     3812.31     40.92 o 
  -8  -3   5     4234.87     3911.74     49.71 o 
  -7  -3   5     1604.21     1182.91     20.83 o 
  -6  -3   5     2583.24     3147.83     32.10 o 
  -5  -3   5    12366.98     9834.30     71.06 o 
  -4  -3   5     2899.63     1898.09     27.64 o 
  -3  -3   5     1885.17     3230.26     38.44 o 
  -2  -3   5    46968.61    42254.50    257.99 o 
  -1  -3   5    16561.07    19487.45    130.43 o 
   0  -3   5    16175.86    14004.84     90.16 o 
   1  -3   5     4920.46     4005.04     32.90 o 
   2  -3   5     4876.72     6009.86     43.03 o 
   3  -3   5   175947.73   176652.31    888.01 o 
   4  -3   5    68290.27    76121.59    383.72 o 
   5  -3   5    73446.77    74086.93    358.33 o 
   6  -3   5     1206.22      763.20     14.50 o 
   7  -3   5    16711.88    17841.65    107.86 o 
   8  -3   5    37484.41    36488.74    209.34 o 
   9  -3   5     4000.13     4165.99     41.75 o 
  10  -3   5     5320.98     5513.87     55.09 o 
  11  -3   5     5427.06     5374.48     60.73 o 
  12  -3   5     2074.27     2105.00     36.91 o 
  13  -3   5     7111.38     7398.92     83.07 o 
  14  -3   5      132.44      172.05     23.91 o 
  15  -3   5      743.73      813.22     45.62 o 
  16  -3   5     1846.60     1767.08     64.95 o 
  17  -3   5      214.53       -5.79     38.86 o 
  18  -3   5     2101.04     2209.74     98.92 o 
 -19  -2   5      135.91       60.35     72.28 o 
 -18  -2   5       77.63       48.08     53.78 o 
 -17  -2   5        5.37       15.10     29.61 o 
 -16  -2   5      165.63      203.35     26.55 o 
 -15  -2   5        3.38        8.06     19.96 o 
 -14  -2   5       18.16      -18.92     18.92 o 
 -13  -2   5     1322.77     1351.28     42.70 o 
 -12  -2   5       74.50       83.95     20.49 o 
 -11  -2   5     1279.03     1322.82     40.02 o 
 -10  -2   5     6994.24     7185.16     58.60 o 
  -9  -2   5     5921.86     6757.17     63.73 o 
  -8  -2   5    12961.80    12569.74    102.35 o 
  -7  -2   5    26504.87    28800.83    169.59 o 
  -6  -2   5       30.26        9.76      8.63 o 
  -5  -2   5    15301.12    15544.98    108.90 o 
  -4  -2   5    32824.96    35104.81    238.73 o 
  -3  -2   5    24910.07    25234.84    178.06 o 
  -2  -2   5     1740.33     1803.02     24.10 o 
  -1  -2   5     4126.37     3854.25     37.29 o 
   0  -2   5      313.11      310.21     10.76 o 
   1  -2   5     2658.64     4183.89     33.60 o 
   2  -2   5     5828.76     5676.21     41.64 o 
   3  -2   5      213.75      217.59      8.80 o 
   4  -2   5     4599.23     5295.27     37.05 o 
   5  -2   5     4984.39     5627.85     37.43 o 
   6  -2   5     5022.67     6907.57     48.47 o 
   7  -2   5       49.00       88.18     16.13 o 
   8  -2   5        1.53        6.65      9.98 o 
   9  -2   5      304.82      300.20     13.09 o 
  10  -2   5      237.18      284.54     13.30 o 
  11  -2   5     1538.74     1493.35     29.13 o 
  12  -2   5      468.88      444.18     18.67 o 
  13  -2   5     1460.41     1486.51     43.04 o 
  14  -2   5      637.39      505.78     30.52 o 
  15  -2   5       16.12       19.75     19.93 o 
  16  -2   5       39.51       54.13     36.95 o 
  17  -2   5      719.04      613.67     60.96 o 
  18  -2   5     1653.78     1716.97     92.13 o 
 -19  -1   5     1122.86     1108.05     65.89 o 
 -18  -1   5      505.87      432.73     48.58 o 
 -17  -1   5      495.52      492.60     35.12 o 
 -16  -1   5       78.93       61.28     22.18 o 
 -15  -1   5        7.79        4.74     19.54 o 
 -14  -1   5     3422.65     3371.00     60.20 o 
 -13  -1   5       82.03      108.42     21.84 o 
 -12  -1   5     3056.20     2770.53     50.41 o 
 -11  -1   5     9510.72     9493.10     82.25 o 
 -10  -1   5     4565.48     4779.03     49.62 o 
  -9  -1   5    44817.34    42717.89    290.03 o 
  -8  -1   5        5.98       -7.67      7.67 o 
  -7  -1   5     4354.79     4143.68     34.43 o 
  -6  -1   5    44243.44    44326.04    282.18 o 
  -5  -1   5     6902.08     6311.31     53.33 o 
  -4  -1   5    55624.77    53262.43    364.91 o 
  -3  -1   5      642.60     1457.78     23.82 o 
  -2  -1   5     2991.13     1827.04     25.07 o 
  -1  -1   5    17317.96    12652.60     82.96 o 
   0  -1   5     1770.07     2073.19     20.15 o 
   1  -1   5    54761.63    54287.71    280.48 o 
   2  -1   5      898.68      408.93     10.14 o 
   3  -1   5     7792.18     8148.41     47.60 o 
   4  -1   5    25458.91    23651.73    127.70 o 
   5  -1   5      154.15      370.24     11.22 o 
   6  -1   5      155.12      288.63     10.76 o 
   7  -1   5    38554.66    36842.44    211.04 o 
   8  -1   5    13899.29    14409.69     90.69 o 
   9  -1   5    12387.88    12624.32     80.30 o 
  10  -1   5     1059.12      963.35     22.34 o 
  11  -1   5      972.66      921.85     25.07 o 
  12  -1   5     4834.17     5018.54     60.86 o 
  13  -1   5     6039.44     5681.41     80.51 o 
  14  -1   5      874.08      892.24     44.47 o 
  15  -1   5        3.54      -23.27     23.27 o 
  16  -1   5      232.58      203.83     46.93 o 
  17  -1   5     1089.28     1333.05     76.86 o 
 -19   0   5      377.74      370.68     49.61 o 
 -18   0   5      123.57      114.02     39.42 o 
 -17   0   5      771.21      684.60     40.05 o 
 -16   0   5     2153.98     2103.85     52.40 o 
 -15   0   5     5168.44     5149.49     77.89 o 
 -14   0   5     4002.45     4095.85     67.49 o 
 -13   0   5      538.48      676.86     32.50 o 
 -12   0   5      137.09      132.09     18.94 o 
 -11   0   5     2204.71     2248.41     34.24 o 
 -10   0   5     5302.36     5325.73     53.27 o 
  -9   0   5      265.94      269.04     11.99 o 
  -8   0   5     7773.79     7649.09     58.01 o 
  -7   0   5        0.74       -4.81      7.65 o 
  -6   0   5     1740.81     1885.32     24.86 o 
  -5   0   5      105.57      129.01     12.19 o 
  -4   0   5    12470.12    12611.08     87.62 o 
  -3   0   5     1991.67     1650.83     19.65 o 
  -2   0   5     1380.66     1464.24     21.03 o 
  -1   0   5     1168.38     1165.24     13.92 o 
   0   0   5     9565.03    12772.65     75.17 o 
   1   0   5      257.49      236.17      9.26 o 
   2   0   5      987.14     1053.39     11.81 o 
   3   0   5     2107.53     1827.54     19.20 o 
   4   0   5     1090.37     1025.11     18.16 o 
   5   0   5       22.76       77.07      8.28 o 
   6   0   5     4817.33     4748.04     41.03 o 
   7   0   5     6701.75     6911.36     51.74 o 
   8   0   5     5062.62     4849.60     46.59 o 
   9   0   5      612.38      691.54     18.05 o 
  10   0   5      748.56      623.41     16.86 o 
  11   0   5     2882.61     2940.42     42.82 o 
  12   0   5     2926.78     2909.67     53.20 o 
  13   0   5     4686.11     4581.10    104.68 o 
  14   0   5      752.26      820.76     43.86 o 
  15   0   5      517.64      412.82     35.14 o 
  16   0   5       67.18       52.60     31.78 o 
  17   0   5        1.44      -33.45     45.74 o 
 -19   1   5      949.46      902.38     73.93 o 
 -18   1   5      682.86      732.41     47.61 o 
 -17   1   5      353.39      299.64     32.62 o 
 -16   1   5      244.43      263.44     27.34 o 
 -15   1   5     4534.46     4500.27     80.04 o 
 -14   1   5     1191.67     1178.49     41.75 o 
 -13   1   5     5468.71     5761.45     79.91 o 
 -12   1   5       24.19       63.97     15.32 o 
 -11   1   5      489.41      668.87     21.95 o 
 -10   1   5    15215.21    13864.81     92.56 o 
  -9   1   5     9923.36    10420.25     76.99 o 
  -8   1   5     8850.76     8065.17     66.44 o 
  -7   1   5    15671.28    14664.34     98.48 o 
  -6   1   5    10424.30    11232.24     93.08 o 
  -5   1   5   134316.33   141500.00    853.50 o 
  -4   1   5    54894.18    62468.39    357.40 o 
  -3   1   5     7880.14     5838.10     42.08 o 
  -2   1   5    34227.96    28704.82    156.90 o 
  -1   1   5    59514.71    70277.44    360.28 o 
   0   1   5   113986.21   106649.73    519.51 o 
   1   1   5    20870.25    26274.77    138.81 o 
   2   1   5     3256.92     3149.62     24.45 o 
   3   1   5    15282.40    13717.77     88.10 o 
   4   1   5     3788.64     4261.19     33.71 o 
   5   1   5    38239.09    38237.07    265.63 o 
   6   1   5      806.29     1365.54     30.66 o 
   7   1   5     1601.41     1391.96     23.89 o 
   8   1   5     9104.42     8764.37     79.07 o 
   9   1   5      142.21      275.00     16.63 o 
  10   1   5     2180.07     2294.83     34.88 o 
  11   1   5     1803.27     1669.49     45.68 o 
  12   1   5     1226.84     1256.14     54.48 o 
  13   1   5     3002.58     3099.49     62.04 o 
  14   1   5      351.71      318.39     29.18 o 
  15   1   5      542.03      652.67     38.29 o 
  16   1   5      131.44      173.02     37.31 o 
  17   1   5      173.81      139.48     38.04 o 
 -20   2   5        0.44      -10.46     42.21 o 
 -19   2   5        1.09      -28.47     28.47 o 
 -18   2   5      193.40      142.30     30.03 o 
 -17   2   5     1184.71     1020.00     48.33 o 
 -16   2   5     1720.75     1882.95     54.06 o 
 -15   2   5     2114.22     2119.58     55.07 o 
 -14   2   5     1868.92     1958.54     50.41 o 
 -13   2   5        0.61        8.05     19.19 o 
 -12   2   5     7812.27     7942.76     84.18 o 
 -11   2   5     6166.39     6198.21     59.16 o 
 -10   2   5    12177.63    12962.66    100.21 o 
  -9   2   5    13308.13    13727.83    106.76 o 
  -8   2   5        0.14       61.47     10.85 o 
  -7   2   5     3200.56     3953.32     37.25 o 
  -6   2   5    20935.43    21080.54    126.64 o 
  -5   2   5    47040.34    54821.84    302.31 o 
  -4   2   5     4651.37     4905.81     40.06 o 
  -3   2   5     2167.80     2807.35     26.90 o 
  -2   2   5       23.99      128.45      6.63 o 
  -1   2   5      620.47      676.93     11.19 o 
   0   2   5        1.15       11.49      3.89 o 
   1   2   5     3397.16     3750.78     27.06 o 
   2   2   5      162.98      211.00      9.00 o 
   3   2   5      658.75      629.57     15.08 o 
   4   2   5      383.30      476.59     17.78 o 
   5   2   5     1522.04     1802.45     60.10 o 
   6   2   5     1945.41     1898.03     32.60 o 
   7   2   5     4399.69     4470.30     57.19 o 
   8   2   5      407.50      432.74     20.49 o 
   9   2   5     1017.82     1031.67     34.65 o 
  10   2   5     9220.21     8994.48     97.91 o 
  11   2   5     9757.54     9228.61    104.12 o 
  12   2   5     2599.11     2554.78     73.98 o 
  13   2   5      151.79      151.59     30.08 o 
  14   2   5       19.44       68.97     20.68 o 
  15   2   5     1353.61     1311.57     47.84 o 
  16   2   5     2368.76     2083.55     74.94 o 
 -20   3   5      179.52      134.98     35.03 o 
 -19   3   5      284.80      290.16     35.63 o 
 -18   3   5      276.12      215.41     32.97 o 
 -17   3   5      322.31      261.39     32.90 o 
 -16   3   5     3402.45     3563.02     72.46 o 
 -15   3   5      483.88      398.53     29.69 o 
 -14   3   5     5144.45     5352.55     80.70 o 
 -13   3   5      515.63      530.65     31.62 o 
 -12   3   5      460.88      403.84     23.00 o 
 -11   3   5      621.00      688.53     24.47 o 
 -10   3   5     1378.01     1700.70     31.93 o 
  -9   3   5     9842.38     8335.92     69.75 o 
  -8   3   5      219.21      635.73     19.22 o 
  -7   3   5     1068.48     1975.37     28.63 o 
  -6   3   5    37219.18    35408.15    206.42 o 
  -5   3   5     3462.96     5340.78     47.41 o 
  -4   3   5     6678.48     5363.74     48.48 o 
  -3   3   5     3960.59     3078.91     26.90 o 
  -2   3   5    11990.42    15584.57     90.62 o 
  -1   3   5    52898.56    49299.69    248.97 o 
   0   3   5     7768.46    10325.08     59.61 o 
   1   3   5    18793.89    16294.43    100.51 o 
   2   3   5     5973.33     3842.35     31.49 o 
   3   3   5    16430.57    20608.49    202.53 o 
   4   3   5    43201.39    42765.69    394.55 o 
   5   3   5    31854.27    37136.63    350.34 o 
   6   3   5    13171.69    13207.92    162.48 o 
   7   3   5      789.52      656.59     32.94 o 
   8   3   5      368.28      503.91     30.33 o 
   9   3   5    17297.37    16695.49    182.62 o 
  10   3   5      667.99      636.68     37.68 o 
  11   3   5     1065.20     1084.35     87.52 o 
  12   3   5      469.43      535.60     38.65 o 
  13   3   5      323.78      374.82     32.92 o 
  14   3   5     1540.49     1735.63     94.34 o 
  15   3   5      183.36      182.03     31.30 o 
  16   3   5      138.20      167.68     33.86 o 
 -20   4   5      133.45      104.13     36.13 o 
 -19   4   5      330.58      259.69     37.39 o 
 -18   4   5     2995.11     3119.48     76.26 o 
 -17   4   5     1146.41      990.81     56.59 o 
 -16   4   5     1333.33     1269.01     50.74 o 
 -15   4   5      119.27      103.32     23.64 o 
 -14   4   5        9.00      -14.03     20.98 o 
 -13   4   5      238.50      360.47     26.44 o 
 -12   4   5      488.34      586.65     27.48 o 
 -11   4   5        0.21        8.56     10.23 o 
 -10   4   5     1325.62     1421.72     31.28 o 
  -9   4   5       98.08      186.66     14.78 o 
  -8   4   5       21.11        0.24     10.04 o 
  -7   4   5     4300.80     4096.04     45.84 o 
  -6   4   5     6839.08     7619.98     58.02 o 
  -5   4   5    10041.33    10635.61     74.75 o 
  -4   4   5      744.70      931.14     18.63 o 
  -3   4   5     1778.13     1968.53     23.32 o 
  -2   4   5     1163.12     1241.97     17.26 o 
  -1   4   5      153.97      113.70      7.57 o 
   0   4   5     1566.88     1348.05     16.47 o 
   1   4   5     6334.33     6592.52     48.20 o 
   2   4   5      649.57      665.56     19.57 o 
   3   4   5       40.85      112.19     15.54 o 
   4   4   5        4.02      -16.77     17.64 o 
   5   4   5     1098.10     1056.86     63.78 o 
   6   4   5     1338.06     1341.13     41.63 o 
   7   4   5      532.39      602.93     36.84 o 
   8   4   5      147.15      118.84     24.87 o 
   9   4   5      103.07      112.56     28.53 o 
  10   4   5       32.00       40.18     28.22 o 
  11   4   5       33.13        4.09     41.65 o 
  12   4   5        4.06      -35.52     35.52 o 
  13   4   5      129.59       58.26     38.80 o 
  14   4   5      690.73      690.80     43.77 o 
  15   4   5      609.33      650.96     51.04 o 
  16   4   5      232.97      179.85     68.58 o 
 -20   5   5       72.08       48.65     33.15 o 
 -19   5   5        5.42       24.57     29.51 o 
 -18   5   5       97.90       79.41     33.92 o 
 -17   5   5       91.57       91.61     29.22 o 
 -16   5   5       67.24       98.34     26.57 o 
 -15   5   5      642.99      621.15     37.73 o 
 -14   5   5      174.71      135.77     23.30 o 
 -13   5   5      372.81      362.41     25.75 o 
 -12   5   5      167.12      187.50     21.97 o 
 -11   5   5        0.34       -0.12     10.90 o 
 -10   5   5     2946.81     2660.86     40.27 o 
  -9   5   5      637.75      697.34     22.95 o 
  -8   5   5    19115.61    18597.49    128.72 o 
  -7   5   5      155.66       10.61     11.09 o 
  -6   5   5     6785.93     5880.88     52.25 o 
  -5   5   5     1266.34      865.19     19.95 o 
  -4   5   5        8.96      175.08     12.82 o 
  -3   5   5     4480.99     3018.25     33.85 o 
  -2   5   5       59.31       -7.47      7.47 o 
  -1   5   5     3916.16     2901.71     27.29 o 
   0   5   5     6497.00     5901.72     46.17 o 
   1   5   5    13255.72    11557.85     87.61 o 
   2   5   5      195.13      498.06     15.61 o 
   3   5   5    22230.35    21635.66    274.68 o 
   4   5   5     1163.66     2276.03     58.26 o 
   5   5   5      719.48      745.38     34.06 o 
   6   5   5     3543.91     3256.53     86.67 o 
   7   5   5      745.23      870.97     42.52 o 
   8   5   5    12905.25    13459.92    185.00 o 
   9   5   5      524.82      619.53     68.95 o 
  10   5   5     3449.69     3396.35    129.50 o 
  11   5   5     1125.83     1099.30     87.83 o 
  12   5   5      287.55      351.72     61.20 o 
  13   5   5     1527.96     1633.09    115.55 o 
  14   5   5       26.89      120.54     63.74 o 
  15   5   5       47.59      166.68    107.01 o 
 -20   6   5      539.47      502.15     50.17 o 
 -19   6   5     4007.97     4055.03     91.60 o 
 -18   6   5     3035.69     3002.06     79.36 o 
 -17   6   5     4876.61     4611.57     88.82 o 
 -16   6   5      220.55      199.16     29.33 o 
 -15   6   5      615.34      607.49     38.26 o 
 -14   6   5    11282.56    11444.64    125.48 o 
 -13   6   5    21538.26    22014.35    192.36 o 
 -12   6   5    16714.79    16503.78    146.49 o 
 -11   6   5      499.68      469.77     22.07 o 
 -10   6   5     1527.58     1702.25     35.17 o 
  -9   6   5    13021.18    13770.69    117.80 o 
  -8   6   5     9318.71     9737.28     83.19 o 
  -7   6   5     7293.39     7495.43     68.13 o 
  -6   6   5     2870.80     3101.38     38.17 o 
  -5   6   5      375.43      490.39     18.46 o 
  -4   6   5     1965.75     2170.39     30.56 o 
  -3   6   5      480.64      464.03     16.56 o 
  -2   6   5      206.53      309.10     12.88 o 
  -1   6   5     2310.99     2668.18     26.57 o 
   0   6   5     2268.02     2339.14     30.06 o 
   1   6   5     1399.65     1453.54     24.58 o 
   2   6   5     1249.41     1153.22     23.42 o 
   3   6   5      132.60      167.81     11.81 o 
   4   6   5      409.33      361.09     32.78 o 
   5   6   5        4.34       21.00     24.53 o 
   6   6   5       67.45       44.27     22.32 o 
   7   6   5     2189.77     2385.03     60.20 o 
   8   6   5     3153.79     3475.25     96.35 o 
   9   6   5     5057.72     5270.43    126.58 o 
  10   6   5     1064.57     1110.53     85.66 o 
  11   6   5       18.08      -19.64     40.25 o 
  12   6   5      192.87      147.73     53.27 o 
  13   6   5      330.11      266.84     76.96 o 
  14   6   5      853.36      739.29    112.42 o 
  15   6   5      261.91      -37.04     96.72 o 
 -20   7   5      605.95      411.08     45.93 o 
 -19   7   5     1204.44     1201.70     60.14 o 
 -18   7   5      271.12      247.12     37.40 o 
 -17   7   5      813.87      823.13     59.33 o 
 -16   7   5      467.26      464.63     36.82 o 
 -15   7   5      350.98      323.89     29.84 o 
 -14   7   5     1248.25     1250.56     47.13 o 
 -13   7   5        0.95       49.29     22.20 o 
 -12   7   5      534.77      463.50     25.75 o 
 -11   7   5     1163.63     1080.75     28.80 o 
 -10   7   5      109.01       65.39     15.50 o 
  -9   7   5     8382.22     8236.35     79.57 o 
  -8   7   5      486.29      425.63     21.38 o 
  -7   7   5     5540.26     5401.43     55.98 o 
  -6   7   5     7195.52     6675.46     59.74 o 
  -5   7   5      176.00       76.54     13.05 o 
  -4   7   5    12733.32    11284.22    102.60 o 
  -3   7   5     8069.89     9910.69     74.38 o 
  -2   7   5    19874.32    17251.96    120.54 o 
  -1   7   5     4999.37     6408.52     52.77 o 
   0   7   5     3542.26     3503.00     47.19 o 
   1   7   5     7041.36     6140.59     62.23 o 
   2   7   5     2096.17     2273.57     33.37 o 
   3   7   5    21599.97    20167.98    200.02 o 
   4   7   5     5843.23     6524.49     83.80 o 
   5   7   5     4695.83     4308.76    100.34 o 
   6   7   5       17.90       26.60     19.05 o 
   7   7   5     1166.30     1294.60    102.82 o 
   8   7   5     1032.11     1021.81     61.63 o 
   9   7   5       81.88      140.85     47.06 o 
  10   7   5     2100.79     2138.63    108.56 o 
  11   7   5      286.70      118.24     48.98 o 
  12   7   5     1622.89     1723.03    136.93 o 
  13   7   5        1.12       39.88     50.57 o 
  14   7   5      124.01       28.81     64.02 o 
 -20   8   5      280.27      272.41     42.51 o 
 -19   8   5      638.90      608.79     47.82 o 
 -18   8   5     2958.62     2804.23     81.49 o 
 -17   8   5     1012.70      834.75     49.80 o 
 -16   8   5      110.52       80.43     25.61 o 
 -15   8   5     2815.95     2667.77     58.95 o 
 -14   8   5     9585.58     9337.29    113.46 o 
 -13   8   5    11929.56    11883.99    127.17 o 
 -12   8   5       96.18       67.75     18.36 o 
 -11   8   5     2520.45     2902.55     43.13 o 
 -10   8   5    18832.39    19419.78    149.16 o 
  -9   8   5    18533.08    18646.12    172.60 o 
  -8   8   5    32097.29    32553.53    228.56 o 
  -7   8   5      326.01      310.35     18.49 o 
  -6   8   5       15.45       29.85     11.44 o 
  -5   8   5     9682.47    10702.63     86.89 o 
  -4   8   5    12888.99    13633.15    103.04 o 
  -3   8   5     9269.65     9908.89     78.94 o 
  -2   8   5     2755.30     3139.60     40.50 o 
  -1   8   5      220.24      148.34     10.48 o 
   0   8   5      287.06      209.19     14.02 o 
   1   8   5      768.59      867.04     81.38 o 
   2   8   5      585.49      588.29     26.71 o 
   3   8   5     1637.80     1603.35     29.89 o 
   4   8   5     1109.65      927.80     23.08 o 
   5   8   5     2371.66     2337.75     48.01 o 
   6   8   5       73.38       70.92     24.55 o 
   7   8   5      276.81      327.19     86.43 o 
   8   8   5       60.03       15.08     33.45 o 
   9   8   5       30.78       83.34     50.93 o 
  10   8   5       21.17      -52.47     52.47 o 
  11   8   5      504.08      478.35     82.13 o 
  12   8   5      914.27      688.94    101.06 o 
 -20   9   5      966.86     1027.13     63.70 o 
 -19   9   5       55.59       46.37     35.13 o 
 -18   9   5       65.47       52.39     31.55 o 
 -17   9   5     2166.34     2306.24     67.65 o 
 -16   9   5       62.22       36.10     24.31 o 
 -15   9   5     1262.71     1130.71     44.62 o 
 -14   9   5      917.71      888.77     38.94 o 
 -13   9   5        0.51      -19.59     19.59 o 
 -12   9   5      462.15      478.92     27.24 o 
 -11   9   5     4321.08     3901.15     58.17 o 
 -10   9   5        8.87        9.32     14.63 o 
  -9   9   5     8317.34     7960.57     88.80 o 
  -8   9   5       13.64       -7.81     14.73 o 
  -7   9   5     1780.65     1486.27     32.37 o 
  -6   9   5     2586.14     2380.62     40.40 o 
  -5   9   5        8.20      -11.74     11.74 o 
  -4   9   5     6212.08     6064.09     57.62 o 
  -3   9   5      203.91      274.28     16.17 o 
  -2   9   5     6693.04     6582.75     61.20 o 
  -1   9   5     1997.96     1738.66     26.01 o 
   0   9   5     8637.81     7722.67     80.31 o 
   1   9   5      413.23      583.14     21.35 o 
   2   9   5     8350.29     8547.10     82.76 o 
   3   9   5      602.11      745.18     22.53 o 
   4   9   5        4.31       13.26     13.74 o 
   5   9   5      759.94      690.72     33.17 o 
   6   9   5     1237.98     1210.97     44.79 o 
   7   9   5     3460.67     3059.95    191.38 o 
   8   9   5      343.07      274.78     62.52 o 
   9   9   5     1377.63     1517.17    120.54 o 
  10   9   5        1.78       83.82    113.18 o 
  11   9   5      435.40      452.72    115.24 o 
 -20  10   5      344.08      269.69     43.28 o 
 -19  10   5      378.79      334.17     44.41 o 
 -18  10   5      868.68      768.40     47.45 o 
 -17  10   5     2025.83     1905.26     69.25 o 
 -16  10   5      363.70      291.14     32.59 o 
 -15  10   5      120.21      109.38     23.49 o 
 -14  10   5      548.28      471.18     31.94 o 
 -13  10   5       72.20       68.64     22.43 o 
 -12  10   5        3.82       69.38     19.88 o 
 -11  10   5     1007.51     1100.71     36.77 o 
 -10  10   5    15130.88    15437.51    134.94 o 
  -9  10   5     4799.27     4505.77     62.22 o 
  -8  10   5     1580.10     1436.90     37.53 o 
  -7  10   5     2840.52     3164.36     48.87 o 
  -6  10   5    15360.38    15653.61    118.58 o 
  -5  10   5    13185.11    13977.11    110.79 o 
  -4  10   5     8119.38     8625.74     78.98 o 
  -3  10   5      361.09      440.66     21.59 o 
  -2  10   5       42.46       18.09     11.22 o 
  -1  10   5     4911.29     4882.01     52.60 o 
   0  10   5     2348.74     2114.15     36.34 o 
   1  10   5        0.16        4.01     11.00 o 
   2  10   5        8.69        6.30     13.20 o 
   3  10   5     3855.28     3810.27     55.35 o 
   4  10   5      435.70      365.20     28.16 o 
   5  10   5       25.90       42.85     26.11 o 
   6  10   5     2496.72     2553.73    166.68 o 
   7  10   5     4108.91     4344.02    226.36 o 
   8  10   5     4249.26     4426.33    238.70 o 
   9  10   5      703.80      652.26    116.27 o 
  10  10   5      773.22      878.68    148.16 o 
  11  10   5      191.67      337.48    109.06 o 
 -20  11   5      444.83      411.99     53.80 o 
 -19  11   5       66.62       17.54     34.11 o 
 -18  11   5     1227.48     1288.18     61.26 o 
 -17  11   5       52.38       62.88     30.36 o 
 -16  11   5      682.81      798.54     44.85 o 
 -15  11   5     1657.53     1848.80     56.07 o 
 -14  11   5      299.64      171.56     25.75 o 
 -13  11   5     1289.49     1204.15     44.78 o 
 -12  11   5      274.27      422.95     30.27 o 
 -11  11   5     1822.91     1957.48     49.02 o 
 -10  11   5     7458.04     7083.21     92.48 o 
  -9  11   5      722.12      866.14     32.65 o 
  -8  11   5     1720.76     1725.82     39.19 o 
  -7  11   5     2244.46     2095.15     39.63 o 
  -6  11   5     2723.54     2966.62     42.16 o 
  -5  11   5    23261.58    23438.66    172.75 o 
  -4  11   5     2758.49     3091.90     60.43 o 
  -3  11   5    21381.62    22498.84    183.79 o 
  -2  11   5     4550.30     4744.14     57.61 o 
  -1  11   5      826.17      950.41     37.11 o 
   0  11   5    11147.65    11234.79    117.41 o 
   1  11   5     2647.80     2900.30     76.22 o 
   2  11   5     3633.42     3437.32     64.79 o 
   3  11   5        0.54       22.83     18.73 o 
   4  11   5     1680.52     1804.66     49.88 o 
   5  11   5      108.00      134.62     21.38 o 
   6  11   5      276.32      237.78     28.94 o 
   7  11   5     1094.10     1141.55     85.40 o 
   8  11   5       42.55       92.03     31.26 o 
   9  11   5      444.00      428.28     47.47 o 
  10  11   5       60.39      112.04     29.40 o 
 -20  12   5        0.58      -14.74     41.74 o 
 -19  12   5      123.07       71.10     34.06 o 
 -18  12   5     2349.41     2323.73     74.51 o 
 -17  12   5     2121.67     2131.37     90.10 o 
 -16  12   5     2215.68     2337.97     66.23 o 
 -15  12   5       18.34       17.97     21.71 o 
 -14  12   5       50.12       23.78     22.01 o 
 -13  12   5     4023.28     3899.96     73.09 o 
 -12  12   5      622.12      712.28     36.75 o 
 -11  12   5       53.51       33.96     20.87 o 
 -10  12   5        0.06       -8.12     19.11 o 
  -9  12   5       19.59       12.71     17.97 o 
  -8  12   5      360.84      462.43     26.47 o 
  -7  12   5     1654.05     1631.94     34.62 o 
  -6  12   5      215.83      236.39     15.71 o 
  -5  12   5       37.00      -14.78     14.78 o 
  -4  12   5        0.13       14.43     14.96 o 
  -3  12   5      615.27      733.19     37.62 o 
  -2  12   5     2717.28     3245.97     56.36 o 
  -1  12   5     3849.08     4173.66     81.43 o 
   0  12   5     7794.60     7760.10    124.38 o 
   1  12   5      960.74     1012.58     52.10 o 
   2  12   5     1808.00     1922.28     77.22 o 
   3  12   5     2754.18     2702.96     75.35 o 
   4  12   5     1272.99     1237.88     53.32 o 
   5  12   5      193.21      230.51     34.99 o 
   6  12   5     2334.48     2461.53     75.80 o 
   7  12   5     3432.15     3443.16     89.14 o 
   8  12   5     1768.26     1588.43     59.24 o 
   9  12   5       46.18        2.99     48.77 o 
  10  12   5     1311.28     1512.37     73.47 o 
  11  12   5     3007.29     3249.27    146.10 o 
 -19  13   5        3.81      -33.82     33.82 o 
 -18  13   5        5.94        0.53     30.13 o 
 -17  13   5        0.51      -11.55     27.54 o 
 -16  13   5      480.53      462.05     36.73 o 
 -15  13   5      204.39      117.21     26.47 o 
 -14  13   5     1472.41     1488.23     54.15 o 
 -13  13   5        0.01       22.66     23.53 o 
 -12  13   5      403.53      411.88     32.97 o 
 -11  13   5     2306.26     2273.00     51.31 o 
 -10  13   5       47.51      -18.16     18.16 o 
  -9  13   5     4190.27     4170.52     63.65 o 
  -8  13   5      601.44      560.82     27.43 o 
  -7  13   5      296.74      235.40     20.19 o 
  -6  13   5     1991.45     1944.09     43.19 o 
  -5  13   5     1032.88     1063.54     41.81 o 
  -4  13   5      274.56      217.24     22.98 o 
  -3  13   5     6155.23     6499.16     90.27 o 
  -2  13   5      828.15      822.69     35.91 o 
  -1  13   5    19763.38    20081.21    246.53 o 
   0  13   5     2918.07     3154.97     90.50 o 
   1  13   5     4752.32     4689.49    109.81 o 
   2  13   5      269.88      367.27     39.41 o 
   3  13   5      345.61      320.05     39.21 o 
   4  13   5     5632.35     5776.27    119.59 o 
   5  13   5      568.29      459.05     46.44 o 
   6  13   5     2906.51     2872.87     93.65 o 
   7  13   5      129.90       91.80     31.27 o 
   8  13   5       81.74       80.86     45.45 o 
   9  13   5      200.25      207.71     35.38 o 
  10  13   5       90.41       61.47     31.22 o 
 -19  14   5       87.67      136.35     39.52 o 
 -18  14   5      626.31      594.90     50.34 o 
 -17  14   5       66.71      108.79     34.22 o 
 -16  14   5      290.10      255.36     31.66 o 
 -15  14   5      965.58      914.42     44.93 o 
 -14  14   5     4433.01     4658.52     82.83 o 
 -13  14   5     1874.37     2000.29     57.54 o 
 -12  14   5     1857.17     1954.57     54.94 o 
 -11  14   5        0.21      -12.28     19.65 o 
 -10  14   5      675.25      721.17     33.43 o 
  -9  14   5      546.76      622.63     31.68 o 
  -8  14   5     2396.34     2234.27     59.23 o 
  -7  14   5     1078.23     1133.63     41.69 o 
  -6  14   5       76.87       55.26     24.02 o 
  -5  14   5       28.83       -2.23     20.60 o 
  -4  14   5      484.13      424.20     29.89 o 
  -3  14   5      143.39       99.93     22.39 o 
  -2  14   5     6353.35     6704.40    128.01 o 
  -1  14   5     2894.82     2946.96     92.77 o 
   0  14   5      567.76      586.15     50.14 o 
   1  14   5       20.72       19.97     32.37 o 
   2  14   5     3311.62     3323.08     93.11 o 
   3  14   5     4688.14     4801.34    114.49 o 
   4  14   5     2655.85     2516.27     80.47 o 
   5  14   5      557.17      680.91     62.52 o 
   6  14   5        1.69       24.82     32.86 o 
   7  14   5      542.76      561.28     50.17 o 
   8  14   5      384.33      319.47     43.09 o 
   9  14   5        0.40        8.23     32.08 o 
 -19  15   5      518.02      490.18     58.81 o 
 -18  15   5       71.96       57.64     37.32 o 
 -17  15   5      500.45      393.19     45.01 o 
 -16  15   5      280.75      333.26     39.51 o 
 -15  15   5       93.98      119.22     35.25 o 
 -14  15   5      346.61      340.62     36.18 o 
 -13  15   5      908.22      942.20     46.18 o 
 -12  15   5       82.47       93.68     26.37 o 
 -11  15   5      404.18      513.28     33.81 o 
 -10  15   5      586.06      624.82     35.84 o 
  -9  15   5       11.28        6.27     22.60 o 
  -8  15   5     3949.24     3636.49     74.76 o 
  -7  15   5       76.71        6.24     24.76 o 
  -6  15   5     4091.86     3810.29     79.02 o 
  -5  15   5      105.72      163.75     27.66 o 
  -4  15   5     2232.08     2171.30     70.03 o 
  -3  15   5       27.29      -22.45     23.48 o 
  -2  15   5     3076.47     2788.94    117.97 o 
  -1  15   5      145.73      140.46     38.32 o 
   0  15   5      319.36      339.09     43.94 o 
   1  15   5      775.01      869.87     58.86 o 
   2  15   5      518.08      470.34     48.56 o 
   3  15   5     2357.86     2520.28     85.84 o 
   4  15   5       10.80      109.45     41.14 o 
   5  15   5     1063.71     1120.88     72.84 o 
   6  15   5      584.84      572.62     55.34 o 
   7  15   5        2.83       26.19     35.23 o 
   8  15   5      829.50      956.82     67.70 o 
 -18  16   5      111.94       71.84     40.05 o 
 -17  16   5      356.62      288.19     52.29 o 
 -16  16   5      159.38      186.39     34.99 o 
 -15  16   5      648.84      738.71     48.03 o 
 -14  16   5        0.14       -1.23     25.72 o 
 -13  16   5      143.22       99.76     31.30 o 
 -12  16   5     2589.32     2536.44     68.85 o 
 -11  16   5     1465.32     1608.15     58.29 o 
 -10  16   5     3453.67     3536.47     97.93 o 
  -9  16   5     2190.26     2172.47     68.99 o 
  -8  16   5      269.42      202.44     32.70 o 
  -7  16   5      501.57      448.08     37.70 o 
  -6  16   5     1733.23     1634.72     61.93 o 
  -5  16   5     3507.72     3660.78     82.38 o 
  -4  16   5     1665.09     1511.91     68.50 o 
  -3  16   5      225.71      221.45     36.71 o 
  -2  16   5      647.21      728.00     51.16 o 
  -1  16   5     2568.00     2628.47     79.80 o 
   0  16   5     2229.02     2022.33     70.26 o 
   1  16   5       82.58      114.63     36.85 o 
   2  16   5     1696.48     1738.03     86.14 o 
   3  16   5     3763.10     3920.33     92.17 o 
   4  16   5     3827.34     4102.38    143.77 o 
   5  16   5      124.52      117.84     41.48 o 
   6  16   5       71.76       60.69     59.41 o 
   7  16   5     2338.92     2496.16    100.97 o 
 -17  17   5      775.60      882.87     69.72 o 
 -16  17   5       24.61       36.07     33.41 o 
 -15  17   5     1042.49     1010.42     60.95 o 
 -14  17   5       47.59      137.11     35.68 o 
 -13  17   5      301.50      322.02     41.34 o 
 -12  17   5      780.93      898.83     53.44 o 
 -11  17   5        7.48       -3.71     28.81 o 
 -10  17   5       81.10      100.24     34.32 o 
  -9  17   5      321.58      307.57     36.56 o 
  -8  17   5       35.09       23.85     25.81 o 
  -7  17   5     1778.68     1754.48     89.72 o 
  -6  17   5       58.26       84.00     30.94 o 
  -5  17   5       76.42       88.66     38.50 o 
  -4  17   5     1572.84     1528.27     80.74 o 
  -3  17   5     1372.63     1346.05     75.18 o 
  -2  17   5     2399.13     2513.86     82.16 o 
  -1  17   5      521.56      501.83     47.09 o 
   0  17   5     1673.10     1826.14     88.70 o 
   1  17   5        2.41       23.90     34.65 o 
   2  17   5       24.04       27.52     34.38 o 
   3  17   5      757.08      897.66     76.39 o 
   4  17   5      950.19      902.79     75.13 o 
   5  17   5     1597.15     1600.06     93.05 o 
   6  17   5      349.26      283.89     52.96 o 
 -17  18   5        0.16      -13.08     55.31 o 
 -16  18   5        6.17       24.86     47.91 o 
 -15  18   5      376.29      363.28     51.80 o 
 -14  18   5      669.86      563.56     53.57 o 
 -13  18   5      917.46      824.08     55.13 o 
 -12  18   5      369.76      350.25     53.23 o 
 -11  18   5      209.42      199.68     41.52 o 
 -10  18   5        1.19      -26.00     30.48 o 
  -9  18   5       27.24       -9.95     31.08 o 
  -8  18   5     1826.07     1820.91     75.65 o 
  -7  18   5     2103.11     2210.89     78.81 o 
  -6  18   5     3537.70     3406.56    101.62 o 
  -5  18   5     1423.66     1300.62     78.44 o 
  -4  18   5       14.77      -12.12     35.02 o 
  -3  18   5      134.12       52.26     58.98 o 
  -2  18   5     2207.15     2130.25    134.74 o 
  -1  18   5     1303.29     1291.02     80.66 o 
   0  18   5      843.74      698.02     77.52 o 
   1  18   5        8.54       19.26     36.56 o 
   2  18   5      448.98      561.31     66.88 o 
   3  18   5      743.43      678.46     71.26 o 
   4  18   5        1.57       34.40     53.70 o 
   5  18   5        1.40        3.23     42.11 o 
 -16  19   5       51.93      -35.36     56.77 o 
 -15  19   5       39.81       -6.23     44.64 o 
 -14  19   5      625.03      825.33     87.90 o 
 -13  19   5       25.16       39.49     52.66 o 
 -12  19   5       24.52       20.96     48.35 o 
 -11  19   5      578.33      542.49     51.90 o 
 -10  19   5      848.35      684.51     59.09 o 
  -9  19   5      734.39      720.33     58.65 o 
  -8  19   5        0.81       39.38     31.27 o 
  -7  19   5       14.21       10.76     40.99 o 
  -6  19   5      375.27      397.48     96.53 o 
  -5  19   5      119.32        1.83     46.21 o 
  -4  19   5       14.37       34.22     44.92 o 
  -3  19   5      187.76      280.79     57.00 o 
  -2  19   5       76.83      103.33     49.71 o 
  -1  19   5        4.76      -38.48     38.48 o 
   0  19   5      768.59      683.55     88.36 o 
   1  19   5       46.48      -36.31     36.31 o 
   2  19   5     1304.84     1448.58     82.01 o 
   3  19   5      388.65      367.97     63.31 o 
   4  19   5      895.73      926.34     83.87 o 
 -15  20   5        3.05      -65.43     65.43 o 
 -14  20   5       59.37      -53.87     53.87 o 
 -13  20   5      339.64      322.57     72.84 o 
 -12  20   5      656.83      510.21     85.86 o 
 -11  20   5      366.96      363.25     63.40 o 
 -10  20   5      105.67      143.50     47.45 o 
  -9  20   5      181.33      187.99     53.17 o 
  -8  20   5       24.69      -20.62     52.88 o 
  -7  20   5       33.43      -19.12     37.21 o 
  -6  20   5       46.60       29.69     48.05 o 
  -5  20   5      161.38      107.23     52.93 o 
  -4  20   5      127.94      171.59     55.94 o 
  -3  20   5       26.82      -40.29     40.29 o 
  -2  20   5      173.15      133.88     53.36 o 
  -1  20   5       90.11       24.28     48.45 o 
   0  20   5       61.41        8.01     46.13 o 
   1  20   5        9.03       40.05     59.45 o 
   2  20   5       15.49       49.54     80.25 o 
 -13  21   5      738.63      874.84    107.50 o 
 -12  21   5      156.58       72.18     66.04 o 
 -11  21   5      164.89       19.51     55.38 o 
 -10  21   5     1320.02     1378.89    117.82 o 
  -9  21   5      659.65      489.07     98.15 o 
  -8  21   5      124.04      112.27     68.19 o 
  -7  21   5      228.18      201.52     74.84 o 
  -6  21   5     1122.90     1058.05    141.99 o 
  -5  21   5     2313.36     2367.74    170.86 o 
  -4  21   5      786.31      628.87    100.27 o 
  -3  21   5      460.98      482.91     90.93 o 
  -2  21   5       11.83       26.95     60.29 o 
  -1  21   5        7.31      -49.95     55.89 o 
   0  21   5      241.83      129.47    120.38 o 
 -10  22   5        1.20     -107.01    107.01 o 
  -9  22   5      996.85     1059.94    212.98 o 
  -8  22   5      154.26      150.08     75.88 o 
  -7  22   5      182.63      163.79    120.38 o 
  -6  22   5       81.83       81.58    112.15 o 
  -5  22   5      323.25      395.13     94.55 o 
  -4  22   5       25.79      126.73     75.62 o 
  -3  22   5      250.50      209.90     80.67 o 
  -2  22   5       96.10      161.03     74.84 o 
   1 -22   6       64.46       84.53     77.08 o 
   2 -22   6        4.98      -45.30     60.71 o 
   3 -22   6       64.09       -4.29    125.53 o 
   4 -22   6      105.38      138.10    137.87 o 
   5 -22   6       43.71       56.42     66.19 o 
   6 -22   6        4.32      -65.85     94.66 o 
   7 -22   6      285.65      443.29    155.36 o 
   8 -22   6      101.59      116.97     56.34 o 
  -2 -21   6      102.45      157.41     89.00 o 
  -1 -21   6       71.05       65.26     62.67 o 
   0 -21   6      405.97      394.07     80.30 o 
   1 -21   6       10.67      -53.86     53.86 o 
   2 -21   6       23.04       15.73     92.60 o 
   3 -21   6      276.83      388.79    112.15 o 
   4 -21   6      104.44       39.62     66.19 o 
   5 -21   6      168.88       24.90     56.49 o 
   6 -21   6        1.12      -24.05     34.20 o 
   7 -21   6       54.35      -10.75     46.44 o 
   8 -21   6       47.27      -17.75     61.19 o 
   9 -21   6       27.93      -42.73     42.73 o 
  10 -21   6       48.65       38.97     64.78 o 
  11 -21   6       56.94       22.69     56.01 o 
  -4 -20   6        3.12      -27.89     48.74 o 
  -3 -20   6        0.04      -49.05     63.46 o 
  -2 -20   6     1003.18      960.65    100.24 o 
  -1 -20   6      766.09      631.55     88.09 o 
   0 -20   6     1049.32     1292.48    342.62 o 
   1 -20   6      355.79      286.73     86.50 o 
   2 -20   6       55.02       10.95     78.20 o 
   3 -20   6      516.82      385.27     88.02 o 
   4 -20   6      204.94      156.73     52.85 o 
   5 -20   6     1894.35     1903.53     75.87 o 
   6 -20   6      144.78      -12.55     35.26 o 
   7 -20   6      406.74      383.44     50.83 o 
   8 -20   6      206.93      328.55     51.63 o 
   9 -20   6       51.98      -26.46     68.70 o 
  10 -20   6     1267.47     1234.08     81.62 o 
  11 -20   6        4.03       -0.51     50.37 o 
  12 -20   6       96.47       23.42     51.91 o 
  -6 -19   6      553.20      636.02     65.43 o 
  -5 -19   6     1111.91     1206.38     81.70 o 
  -4 -19   6      555.80      504.47     66.29 o 
  -3 -19   6      202.55      209.23     51.02 o 
  -2 -19   6        6.35       44.68     49.54 o 
  -1 -19   6     2000.97     2165.04    123.56 o 
   0 -19   6      473.15      506.43    125.57 o 
   1 -19   6      396.63      243.78     88.50 o 
   2 -19   6        0.79      -31.92     54.07 o 
   3 -19   6      449.90      549.73     50.19 o 
   4 -19   6      495.77      453.24     41.12 o 
   5 -19   6       19.21       -5.11     28.08 o 
   6 -19   6        6.54      -10.94     28.67 o 
   7 -19   6      290.34      266.05     44.48 o 
   8 -19   6      629.63      656.72     56.83 o 
   9 -19   6      949.21      938.40     61.28 o 
  10 -19   6      563.35      564.99     56.94 o 
  11 -19   6       25.27       47.91     39.86 o 
  12 -19   6       96.29       97.11     51.99 o 
  13 -19   6       72.83       58.93     51.69 o 
  -7 -18   6        6.81      -18.95     39.27 o 
  -6 -18   6      373.54      449.05     53.13 o 
  -5 -18   6      128.67      206.15     58.90 o 
  -4 -18   6       54.34       39.23     39.79 o 
  -3 -18   6     1047.51     1115.82     76.61 o 
  -2 -18   6      315.51      302.38     51.06 o 
  -1 -18   6     1967.90     2000.39    106.00 o 
   0 -18   6      165.75      137.69     72.71 o 
   1 -18   6        0.19      -27.73     46.13 o 
   2 -18   6     1289.65     1440.43     70.45 o 
   3 -18   6      488.35      463.68     38.28 o 
   4 -18   6     3874.23     4384.82     96.87 o 
   5 -18   6      382.13      298.69     36.73 o 
   6 -18   6      741.07      839.98     50.18 o 
   7 -18   6        2.40      -18.20     26.61 o 
   8 -18   6      133.67       51.21     33.82 o 
   9 -18   6     2581.06     2744.79     90.58 o 
  10 -18   6      368.94      301.12     39.78 o 
  11 -18   6      742.44      759.23     55.41 o 
  12 -18   6       35.88       -1.24     30.64 o 
  13 -18   6      248.47       56.38     41.89 o 
  14 -18   6      669.23      776.11     63.28 o 
  -8 -17   6      156.06       65.80     44.12 o 
  -7 -17   6        5.97       64.35     42.42 o 
  -6 -17   6      219.08      210.08     42.67 o 
  -5 -17   6      730.05      645.39     56.74 o 
  -4 -17   6      540.93      344.59     55.08 o 
  -3 -17   6      151.59       88.41     41.26 o 
  -2 -17   6      582.40      660.20     60.88 o 
  -1 -17   6      657.96      812.34     81.09 o 
   0 -17   6     2196.51     2134.78    122.76 o 
   1 -17   6      650.46      618.45     43.75 o 
   2 -17   6       29.03       49.85     27.03 o 
   3 -17   6       43.37       77.99     26.57 o 
   4 -17   6      638.59      637.16     42.01 o 
   5 -17   6     1088.01      955.29     46.21 o 
   6 -17   6      260.19      213.02     35.46 o 
   7 -17   6       40.77       -1.29     22.10 o 
   8 -17   6      784.91      742.35     45.23 o 
   9 -17   6       90.98       95.28     30.10 o 
  10 -17   6       12.66      -25.83     25.83 o 
  11 -17   6        0.51       -5.69     27.74 o 
  12 -17   6      207.05      182.61     36.62 o 
  13 -17   6      354.03      398.19     46.19 o 
  14 -17   6      138.02       84.80     41.37 o 
  15 -17   6      177.39      184.65     43.31 o 
  -9 -16   6       66.13      114.30     58.42 o 
  -8 -16   6      224.07      240.25     41.33 o 
  -7 -16   6      328.92      423.89     45.94 o 
  -6 -16   6       44.15       75.40     36.02 o 
  -5 -16   6      470.97      556.75     51.08 o 
  -4 -16   6       60.09       19.10     36.26 o 
  -3 -16   6      443.59      453.47     66.13 o 
  -2 -16   6      352.17      412.89     49.98 o 
  -1 -16   6     1779.87     1614.08     91.02 o 
   0 -16   6        7.82      -13.80     23.43 o 
   1 -16   6     1620.49     1585.99     59.88 o 
   2 -16   6        8.47        4.68     23.40 o 
   3 -16   6      137.86      147.62     37.08 o 
   4 -16   6     2599.87     2461.80     58.48 o 
   5 -16   6      222.48      309.42     27.54 o 
   6 -16   6      930.53      906.25     39.07 o 
   7 -16   6        6.02      -11.15     19.22 o 
   8 -16   6     1028.80      997.05     41.85 o 
   9 -16   6      506.96      557.99     36.47 o 
  10 -16   6      255.14      252.15     31.00 o 
  11 -16   6      199.64      150.12     29.25 o 
  12 -16   6      115.72      130.29     29.80 o 
  13 -16   6      226.30      218.77     36.82 o 
  14 -16   6       18.50      -15.87     30.22 o 
  15 -16   6      196.35      248.06     41.94 o 
  16 -16   6        2.62       10.97     43.65 o 
 -11 -15   6      184.98      244.44     47.50 o 
 -10 -15   6      363.40      327.95     52.13 o 
  -9 -15   6     2493.80     2799.98    117.23 o 
  -8 -15   6     2820.20     2995.02    108.20 o 
  -7 -15   6     1690.53     1853.87     78.60 o 
  -6 -15   6       59.26       35.74     29.90 o 
  -5 -15   6      519.26      437.97     42.01 o 
  -4 -15   6     1512.19     1422.19     68.40 o 
  -3 -15   6     1041.91      941.64     57.49 o 
  -2 -15   6      437.87      443.22     50.16 o 
  -1 -15   6     1057.24     1119.66     47.51 o 
   0 -15   6     1227.33     1208.46     49.53 o 
   1 -15   6     3817.12     3555.94     68.81 o 
   2 -15   6      120.94      106.40     22.83 o 
   3 -15   6      398.63      504.56     33.18 o 
   4 -15   6     2579.43     2593.69     54.86 o 
   5 -15   6      794.27      819.56     35.62 o 
   6 -15   6     2157.72     2072.58     50.58 o 
   7 -15   6      263.28      313.60     26.96 o 
   8 -15   6      114.70      112.64     23.92 o 
   9 -15   6        1.98       21.58     23.84 o 
  10 -15   6      532.10      503.94     35.39 o 
  11 -15   6      431.71      449.29     40.60 o 
  12 -15   6       27.11      -17.73     23.18 o 
  13 -15   6      157.97       83.63     30.23 o 
  14 -15   6        9.22      -14.00     30.10 o 
  15 -15   6      625.30      650.58     48.29 o 
  16 -15   6      431.59      377.47     63.06 o 
 -11 -14   6      118.57       71.46     61.73 o 
 -10 -14   6      250.87      242.43     66.54 o 
  -9 -14   6      320.54      559.39     54.75 o 
  -8 -14   6      537.16      654.14     46.06 o 
  -7 -14   6       52.57       -7.97     28.45 o 
  -6 -14   6     1892.35     2120.71     71.58 o 
  -5 -14   6       49.72       15.24     29.19 o 
  -4 -14   6      466.16      663.94     49.62 o 
  -3 -14   6       98.03      148.02     34.80 o 
  -2 -14   6      848.65      858.83     36.72 o 
  -1 -14   6      337.37      322.55     29.46 o 
   0 -14   6       45.83       48.15     23.70 o 
   1 -14   6     1053.31      939.42     36.88 o 
   2 -14   6     4098.03     4230.99     67.50 o 
   3 -14   6     4370.29     4323.19     69.96 o 
   4 -14   6     1187.03     1318.07     41.88 o 
   5 -14   6     1092.50     1194.50     40.37 o 
   6 -14   6      565.94      628.61     32.41 o 
   7 -14   6       90.39       52.20     20.92 o 
   8 -14   6     6007.32     6258.52     87.61 o 
   9 -14   6      376.43      452.73     33.46 o 
  10 -14   6     2532.21     2621.78     62.01 o 
  11 -14   6      296.62      390.72     32.78 o 
  12 -14   6        0.29      -23.18     23.18 o 
  13 -14   6     2101.25     2169.81     69.99 o 
  14 -14   6       48.47       27.86     27.69 o 
  15 -14   6        5.22        3.56     29.13 o 
  16 -14   6      622.16      722.51     50.87 o 
 -12 -13   6        0.03      -10.18     39.29 o 
 -11 -13   6       93.75       -9.37     43.86 o 
 -10 -13   6     2772.18     2835.11    118.21 o 
  -9 -13   6     4831.44     5057.46    100.37 o 
  -8 -13   6     3510.82     3753.84     98.31 o 
  -7 -13   6      590.48      635.54     40.43 o 
  -6 -13   6      174.67      176.41     29.33 o 
  -5 -13   6     4704.54     4647.52     89.45 o 
  -4 -13   6     6668.57     6589.64    116.23 o 
  -3 -13   6    11128.40    11151.28    136.13 o 
  -2 -13   6      693.29      716.37     32.17 o 
  -1 -13   6      616.12      589.97     31.25 o 
   0 -13   6     3243.25     3178.41     52.63 o 
   1 -13   6     9667.66     9441.29     98.41 o 
   2 -13   6       66.62       54.57     20.10 o 
   3 -13   6       16.61       39.83     19.64 o 
   4 -13   6     3263.33     3322.79     55.92 o 
   5 -13   6     4359.55     4249.44     64.17 o 
   6 -13   6     1089.53     1005.91     36.36 o 
   7 -13   6      240.71      183.30     22.23 o 
   8 -13   6       56.07       64.05     22.53 o 
   9 -13   6     4386.53     4568.41     76.86 o 
  10 -13   6     1929.74     1792.21     54.66 o 
  11 -13   6     1461.19     1404.41     50.30 o 
  12 -13   6       92.59       48.28     24.87 o 
  13 -13   6        0.87        4.07     26.08 o 
  14 -13   6        0.04      -24.31     24.31 o 
  15 -13   6       13.60       39.12     28.05 o 
  16 -13   6       42.34       34.64     27.61 o 
  17 -13   6       54.66       84.18     40.77 o 
 -13 -12   6      105.03        9.57     72.92 o 
 -12 -12   6      189.97      220.60     50.86 o 
 -11 -12   6       36.45       26.26     37.45 o 
 -10 -12   6       38.92       83.76     29.52 o 
  -9 -12   6      336.57      402.47     37.40 o 
  -8 -12   6      236.53      229.57     31.99 o 
  -7 -12   6      437.27      600.82     41.28 o 
  -6 -12   6       17.87       10.36     37.08 o 
  -5 -12   6       25.48      135.83     27.88 o 
  -4 -12   6     4882.68     4824.94    100.24 o 
  -3 -12   6        6.50       12.57     19.22 o 
  -2 -12   6     5784.32     5580.70     71.70 o 
  -1 -12   6      690.28      582.69     27.53 o 
   0 -12   6     3661.31     3359.07     49.46 o 
   1 -12   6     3727.79     3560.10     51.68 o 
   2 -12   6       42.95       15.72     16.70 o 
   3 -12   6      843.79      636.27     27.93 o 
   4 -12   6      415.73      436.45     25.23 o 
   5 -12   6     1361.78     1362.96     39.31 o 
   6 -12   6       27.73       51.22     18.27 o 
   7 -12   6     7224.26     7347.67     83.38 o 
   8 -12   6      968.62     1015.49     34.85 o 
   9 -12   6     3012.54     3016.87     54.83 o 
  10 -12   6      188.01      191.25     26.55 o 
  11 -12   6       26.16       42.01     21.80 o 
  12 -12   6     4699.61     4998.37     81.67 o 
  13 -12   6      157.78      169.77     29.93 o 
  14 -12   6     1052.14     1220.08     52.09 o 
  15 -12   6      180.84      167.21     28.85 o 
  16 -12   6       10.68       -0.58     31.24 o 
  17 -12   6      998.64     1081.60     64.98 o 
 -14 -11   6        4.47      -35.60     47.56 o 
 -13 -11   6       24.79       22.46     32.72 o 
 -12 -11   6      479.08      510.70     49.37 o 
 -11 -11   6      181.56      152.96     31.28 o 
 -10 -11   6      173.72      122.64     30.41 o 
  -9 -11   6      724.61      754.54     41.79 o 
  -8 -11   6      111.52      107.48     26.65 o 
  -7 -11   6      354.08      394.41     35.23 o 
  -6 -11   6     3530.40     3574.12    105.20 o 
  -5 -11   6     3678.68     3616.73     70.45 o 
  -4 -11   6     5302.95     5678.48     75.01 o 
  -3 -11   6      717.81      856.18     31.48 o 
  -2 -11   6       14.51       43.35     15.90 o 
  -1 -11   6     5396.15     5198.80     61.82 o 
   0 -11   6     4513.84     4355.63     57.04 o 
   1 -11   6     4564.28     4275.47     55.62 o 
   2 -11   6     1194.76     1136.91     34.04 o 
   3 -11   6     1164.32     1145.23     31.85 o 
   4 -11   6     2998.47     2811.73     46.29 o 
   5 -11   6     1251.12     1123.86     40.29 o 
   6 -11   6     1771.47     1783.11     41.29 o 
   7 -11   6     2063.31     2402.62     44.65 o 
   8 -11   6     6042.07     6230.20     74.88 o 
   9 -11   6      450.19      520.70     28.25 o 
  10 -11   6     1081.98      943.80     35.45 o 
  11 -11   6      744.16      860.94     38.59 o 
  12 -11   6     2553.32     2971.25     61.85 o 
  13 -11   6     3947.73     4092.09     77.03 o 
  14 -11   6     2267.81     2108.21     61.62 o 
  15 -11   6      457.52      352.43     37.10 o 
  16 -11   6      544.85      588.13     48.96 o 
  17 -11   6      320.44      420.48     45.48 o 
 -15 -10   6      355.56      453.39     70.00 o 
 -14 -10   6       85.36       22.24     39.97 o 
 -13 -10   6       15.09      -26.62     31.46 o 
 -12 -10   6      821.01      843.44     56.29 o 
 -11 -10   6       65.96      -11.68     22.86 o 
 -10 -10   6      386.33      374.66     31.93 o 
  -9 -10   6      378.18      345.02     39.12 o 
  -8 -10   6      116.91      124.12     27.00 o 
  -7 -10   6     1936.53     1825.47     56.99 o 
  -6 -10   6      293.09      308.74     26.07 o 
  -5 -10   6     5161.80     4950.60     66.25 o 
  -4 -10   6       29.59       12.12     17.04 o 
  -3 -10   6     3022.07     2922.21     48.87 o 
  -2 -10   6     3218.56     2783.62     44.19 o 
  -1 -10   6      747.88      796.35     25.75 o 
   0 -10   6    18657.22    17567.38    146.02 o 
   1 -10   6     3326.70     3465.87     57.02 o 
   2 -10   6     8887.92     8012.22     80.12 o 
   3 -10   6     1458.23     1211.66     31.63 o 
   4 -10   6        6.93       -3.73     14.04 o 
   5 -10   6    13693.98    12848.18    115.15 o 
   6 -10   6       23.63        7.07     17.36 o 
   7 -10   6     1857.57     1809.72     39.10 o 
   8 -10   6       19.03        7.89     15.24 o 
   9 -10   6        5.86      -16.20     16.20 o 
  10 -10   6     1229.51     1122.20     37.61 o 
  11 -10   6      201.71      212.02     23.29 o 
  12 -10   6      322.25      340.10     30.60 o 
  13 -10   6     2246.05     2184.25     63.80 o 
  14 -10   6       27.50       -8.21     25.49 o 
  15 -10   6      931.13      941.48     50.62 o 
  16 -10   6      145.53      175.39     34.81 o 
  17 -10   6      106.25      102.98     35.94 o 
 -15  -9   6        6.22      -14.16     39.09 o 
 -14  -9   6      405.48      348.12     42.77 o 
 -13  -9   6     1979.73     2038.26     87.15 o 
 -12  -9   6     1288.11     1282.69     61.97 o 
 -11  -9   6     1774.36     1904.21     57.75 o 
 -10  -9   6      909.67      769.31     39.05 o 
  -9  -9   6      171.99      148.99     26.45 o 
  -8  -9   6      536.22      677.22     39.42 o 
  -7  -9   6     3132.04     3105.24     76.93 o 
  -6  -9   6     1521.68     1522.15     40.14 o 
  -5  -9   6     1483.89     1475.10     31.16 o 
  -4  -9   6      601.33      482.78     23.39 o 
  -3  -9   6        8.38      -10.60     13.49 o 
  -2  -9   6      181.91      165.31     16.30 o 
  -1  -9   6      823.85      909.34     25.80 o 
   0  -9   6      730.89      622.06     23.73 o 
   1  -9   6       45.17       -2.51     11.06 o 
   2  -9   6     1743.37     1974.45     32.59 o 
   3  -9   6      698.53      823.31     24.96 o 
   4  -9   6     2569.52     3045.42     46.08 o 
   5  -9   6      253.39      314.50     19.92 o 
   6  -9   6      678.13      920.49     28.07 o 
   7  -9   6     1124.65     1159.30     30.90 o 
   8  -9   6     1041.05     1087.06     30.72 o 
   9  -9   6       53.70       14.75     15.75 o 
  10  -9   6     2667.87     2902.94     49.54 o 
  11  -9   6     4351.99     4380.05     64.31 o 
  12  -9   6     3729.41     3923.45     62.65 o 
  13  -9   6     2524.78     2531.70     54.95 o 
  14  -9   6       12.13       24.03     21.84 o 
  15  -9   6     2407.56     2555.50     68.00 o 
  16  -9   6     3038.47     3016.14    107.76 o 
  17  -9   6     5058.40     5248.56    118.40 o 
  18  -9   6      510.34      509.79     45.65 o 
 -16  -8   6     1256.90     1562.96    103.41 o 
 -15  -8   6        2.54       53.31     39.57 o 
 -14  -8   6        0.32       -9.29     29.49 o 
 -13  -8   6     1487.63     1520.34     69.79 o 
 -12  -8   6        0.59      -20.52     20.52 o 
 -11  -8   6     1138.37     1261.27     45.52 o 
 -10  -8   6     1446.42     1386.49     48.61 o 
  -9  -8   6      151.52      105.03     24.23 o 
  -8  -8   6     2521.61     2567.12     67.37 o 
  -7  -8   6      709.78      643.82     28.62 o 
  -6  -8   6       64.10       41.41     17.99 o 
  -5  -8   6     3257.29     2920.35     45.37 o 
  -4  -8   6       19.50       55.49     16.05 o 
  -3  -8   6     6352.90     5593.01     74.33 o 
  -2  -8   6      945.20     1112.09     26.59 o 
  -1  -8   6    12256.42    11178.05     93.88 o 
   0  -8   6      142.35      243.76     16.14 o 
   1  -8   6     5427.36     4852.69     56.69 o 
   2  -8   6      430.40      166.76     13.86 o 
   3  -8   6     1008.43     1260.33     28.57 o 
   4  -8   6    17499.27    16010.87    126.39 o 
   5  -8   6    10775.83    11918.55     98.65 o 
   6  -8   6    21927.87    20366.06    146.27 o 
   7  -8   6      170.37      258.65     17.19 o 
   8  -8   6     1130.48     1099.99     30.64 o 
   9  -8   6     3478.58     3441.30     49.90 o 
  10  -8   6     2993.42     2957.16     47.32 o 
  11  -8   6     3314.46     3409.15     50.96 o 
  12  -8   6        6.58       24.65     15.57 o 
  13  -8   6       28.45       28.10     18.84 o 
  14  -8   6     2032.42     2033.60     52.70 o 
  15  -8   6      424.08      388.24     34.11 o 
  16  -8   6      463.57      485.43     41.28 o 
  17  -8   6       42.71      140.79     32.33 o 
  18  -8   6      135.44      140.22     34.99 o 
 -16  -7   6      353.70      394.89     54.22 o 
 -15  -7   6     1193.05      993.56     63.42 o 
 -14  -7   6      734.86      868.06     54.96 o 
 -13  -7   6      258.39      213.80     27.40 o 
 -12  -7   6      707.49      794.20     37.51 o 
 -11  -7   6      506.83      573.57     33.10 o 
 -10  -7   6      748.67      804.43     45.21 o 
  -9  -7   6     4989.37     5060.35     83.13 o 
  -8  -7   6     4613.11     5052.43     73.62 o 
  -7  -7   6     1627.61     1607.53     37.19 o 
  -6  -7   6      672.56      705.39     24.43 o 
  -5  -7   6      518.56      403.76     20.75 o 
  -4  -7   6     1588.12     1599.24     35.74 o 
  -3  -7   6       37.39       26.70     11.23 o 
  -2  -7   6     3501.37     3490.29     46.85 o 
  -1  -7   6       33.89       17.06     11.18 o 
   0  -7   6      805.29     1073.72     25.83 o 
   1  -7   6     3420.60     3934.89     50.21 o 
   2  -7   6     3579.23     3592.12     40.15 o 
   3  -7   6      394.48      406.05     18.39 o 
   4  -7   6     7154.71     7465.36     68.34 o 
   5  -7   6     3064.36     3600.19     44.63 o 
   6  -7   6     1087.45     1147.44     27.20 o 
   7  -7   6      251.78      225.65     15.45 o 
   8  -7   6       14.25       32.64     10.86 o 
   9  -7   6      830.75      867.79     28.21 o 
  10  -7   6       10.05       26.97     14.30 o 
  11  -7   6      206.87      257.67     18.78 o 
  12  -7   6      321.90      346.65     23.21 o 
  13  -7   6       37.13       27.31     17.63 o 
  14  -7   6      121.86      101.91     24.21 o 
  15  -7   6     1630.43     1591.49     52.02 o 
  16  -7   6     2656.35     2624.51     70.17 o 
  17  -7   6      475.38      415.39     42.84 o 
  18  -7   6       67.11       85.30     44.98 o 
 -17  -6   6     1027.12      988.94     97.29 o 
 -16  -6   6       13.53       30.26     30.78 o 
 -15  -6   6      355.26      319.28     39.93 o 
 -14  -6   6     2251.50     2564.41     65.71 o 
 -13  -6   6     1230.68     1357.76     46.73 o 
 -12  -6   6     2406.53     2685.13     68.16 o 
 -11  -6   6       37.33       12.95     21.07 o 
 -10  -6   6      284.34      311.88     29.54 o 
  -9  -6   6      163.29      214.94     22.31 o 
  -8  -6   6      585.91      504.84     20.14 o 
  -7  -6   6        0.26        9.64     10.03 o 
  -6  -6   6     7035.59     6428.21     60.29 o 
  -5  -6   6     1583.76     1893.59     35.08 o 
  -4  -6   6      578.00      445.06     21.75 o 
  -3  -6   6     1611.20     1175.90     30.63 o 
  -2  -6   6     1134.08      761.24     24.61 o 
  -1  -6   6     1389.03      891.21     23.22 o 
   0  -6   6      197.50       49.97     12.91 o 
   1  -6   6    11157.30     9825.46     84.97 o 
   2  -6   6      147.96       74.95      9.26 o 
   3  -6   6       38.91       83.14     12.61 o 
   4  -6   6     2800.79     2320.76     33.72 o 
   5  -6   6      301.88      163.84     13.52 o 
   6  -6   6     1775.80     1585.82     27.88 o 
   7  -6   6       80.24       35.34      8.66 o 
   8  -6   6     4131.29     3803.06     43.95 o 
   9  -6   6      811.41      858.93     23.97 o 
  10  -6   6     4679.09     4476.01     47.80 o 
  11  -6   6      244.89      168.92     19.07 o 
  12  -6   6     1341.23     1431.18     36.89 o 
  13  -6   6      715.50      626.11     28.34 o 
  14  -6   6       24.16        7.35     18.43 o 
  15  -6   6      426.77      423.01     30.19 o 
  16  -6   6       30.91      -12.75     23.34 o 
  17  -6   6       25.28      -33.22     36.94 o 
  18  -6   6      348.09      424.44     57.32 o 
 -17  -5   6      974.90      977.53     85.59 o 
 -16  -5   6       30.85       72.96     32.90 o 
 -15  -5   6        5.04        3.25     30.10 o 
 -14  -5   6     2038.06     1971.02     58.78 o 
 -13  -5   6     2414.08     2633.21     58.14 o 
 -12  -5   6     7050.59     7267.10    106.26 o 
 -11  -5   6     2517.36     2804.27     54.62 o 
 -10  -5   6     2133.50     2055.86     50.56 o 
  -9  -5   6     2887.28     2700.34     40.65 o 
  -8  -5   6     9408.19     9700.36     88.07 o 
  -7  -5   6    13426.88    13125.36     95.17 o 
  -6  -5   6     3495.53     3759.92     43.69 o 
  -5  -5   6     1507.75     1425.79     28.03 o 
  -4  -5   6      189.63      233.37     13.34 o 
  -3  -5   6     3639.86     3467.09     42.84 o 
  -2  -5   6       34.73       54.76     12.43 o 
  -1  -5   6       35.14       87.84     11.63 o 
   0  -5   6      556.77      524.80     17.62 o 
   1  -5   6      664.48      585.50     18.95 o 
   2  -5   6    10601.07    12469.01     87.10 o 
   3  -5   6    18499.24    19048.20    130.20 o 
   4  -5   6     9174.36    10031.83     80.80 o 
   5  -5   6      431.35      576.55     18.02 o 
   6  -5   6     3196.43     3087.17     41.90 o 
   7  -5   6     9164.85     9315.60     72.19 o 
   8  -5   6    12592.32    12530.14     85.73 o 
   9  -5   6     3471.51     3348.91     38.11 o 
  10  -5   6      978.08     1096.09     30.40 o 
  11  -5   6      501.77      424.48     22.39 o 
  12  -5   6     3204.73     3132.36     47.77 o 
  13  -5   6     1961.51     2050.31     42.25 o 
  14  -5   6     3201.44     3385.29     57.17 o 
  15  -5   6     1034.06     1067.80     38.70 o 
  16  -5   6       79.00       34.53     33.71 o 
  17  -5   6      360.11      307.12     84.95 o 
  18  -5   6      334.08      240.95     44.61 o 
 -18  -4   6      200.61      165.68     50.16 o 
 -17  -4   6        1.36      -10.65     32.56 o 
 -16  -4   6        0.64      -22.42     29.38 o 
 -15  -4   6      688.91      778.86     42.05 o 
 -14  -4   6      220.54      186.95     26.25 o 
 -13  -4   6     1988.26     2247.39     79.90 o 
 -12  -4   6        2.99       19.60     20.01 o 
 -11  -4   6      182.65      134.34     21.84 o 
 -10  -4   6        2.90       26.76     15.64 o 
  -9  -4   6      251.60      404.20     18.56 o 
  -8  -4   6     1714.76     1657.73     29.83 o 
  -7  -4   6      260.21      116.88     10.39 o 
  -6  -4   6       69.81      142.97     11.68 o 
  -5  -4   6     1853.18     1270.91     27.34 o 
  -4  -4   6     2292.45     1576.70     30.32 o 
  -3  -4   6      141.17      370.01     17.22 o 
  -2  -4   6    13984.71    10736.00     85.76 o 
  -1  -4   6     3308.41     3939.75     40.89 o 
   0  -4   6    16096.28    13020.73     93.02 o 
   1  -4   6    25901.99    25302.50    168.46 o 
   2  -4   6      158.11       90.91     11.75 o 
   3  -4   6   105541.39   109992.16    584.39 o 
   4  -4   6    69751.25    77517.00    417.68 o 
   5  -4   6    21831.43    20834.00    123.06 o 
   6  -4   6      311.58      183.48     12.41 o 
   7  -4   6      747.65     1176.10     20.34 o
[truncated: 727,102 more chars]
